# Supplementary material for: Prognosis, Immune Microenvironment Infiltration and Immunotherapy Response in Clear Cell Renal Cell Carcinoma Based on Cuproptosis-related Immune Checkpoint Gene Signature
Source: J Cancer. 2023 Oct 9;14(17):3335–50. doi: 10.7150/jca.88467 (PMC10622984; doi:10.7150/jca.88467)
Supplement: Supplementary file 2 — Supplementary tables. [file jcav14p3335s2.xlsx]

## Sheet: S1
Table S1. Summary of recognized cuproptosis-related genes and immune checkpoint genes
Gene	Type
FDX1	Cuproptosis
LIPT1	Cuproptosis
LIAS	Cuproptosis
DLD	Cuproptosis
DBT	Cuproptosis
GCSH	Cuproptosis
DLST	Cuproptosis
DLAT	Cuproptosis
PDHA1	Cuproptosis
PDHB	Cuproptosis
SLC31A1	Cuproptosis
ATP7A	Cuproptosis
ATP7B	Cuproptosis
BTN2A2	immune checkpont
BTNL3	immune checkpont
BTNL9	immune checkpont
CEACAM1	immune checkpont
IDO1	immune checkpont
TDO2	immune checkpont
VTCN1	immune checkpont
ADORA2A	immune checkpont
BTN3A1	immune checkpont
C10orf54	immune checkpont
CD276	immune checkpont
CD274	immune checkpont
PDCD1LG2	immune checkpont
PDCD1	immune checkpont
CD28	immune checkpont
CD80	immune checkpont
CD86	immune checkpont
CTLA4	immune checkpont
ICOS	immune checkpont
ICOSLG	immune checkpont
CD160	immune checkpont
BTLA	immune checkpont
TNFRSF14	immune checkpont
TNFSF14	immune checkpont
TNFSF9	immune checkpont
TNFRSF9	immune checkpont
TNFSF4	immune checkpont
TNFRSF4	immune checkpont
CD70	immune checkpont
CD27	immune checkpont
CD40	immune checkpont
CD40LG	immune checkpont
HAVCR2	immune checkpont
LGALS9	immune checkpont
TNFSF18	immune checkpont
TNFRSF18	immune checkpont
CD47	immune checkpont
SIRPA	immune checkpont
CD226	immune checkpont
CD96	immune checkpont
TIGIT	immune checkpont
PVR	immune checkpont
BTN2A1	immune checkpont
CD209	immune checkpont
HLA-DOB	immune checkpont
HLA-G	immune checkpont
KIR2DL1	immune checkpont
KIR2DL2	immune checkpont
KIR2DL3	immune checkpont
KIR2DL4	immune checkpont
KIR2DS2	immune checkpont
KIR3DL2	immune checkpont
HLA-A	immune checkpont
HLA-B	immune checkpont
HLA-C	immune checkpont
HLA-DMA	immune checkpont
HLA-DMB	immune checkpont
HLA-DOA	immune checkpont
HLA-DPA1	immune checkpont
HLA-DPB1	immune checkpont
HLA-DQA1	immune checkpont
HLA-DQB1	immune checkpont
HLA-DRA	immune checkpont
HLA-DRB1	immune checkpont
HLA-DRB4	immune checkpont
HLA-DRB5	immune checkpont
HLA-E	immune checkpont
HLA-F	immune checkpont
LAG3	immune checkpont
HLA-DRB3	immune checkpont
KIR2DL5A	immune checkpont
KIR2DL5B	immune checkpont
KIR2DS1	immune checkpont
KIR2DS3	immune checkpont
KIR2DS4	immune checkpont
KIR2DS5	immune checkpont
KIR3DL1	immune checkpont
KIR3DL3	immune checkpont
KIR3DS1	immune checkpont

## Sheet: S2
Table 2. The immune checkpoint genes correlated with cuproptos-related genes
Cuproptosis-related genes	Immune Checkpoint genes	Correlation coefficient	p value	Regulation
SLC31A1	PDCD1LG2	0.416454	5.03996e-24	postive
LIPT1	CD160	0.398427	5.96218e-22	postive
SLC31A1	HLA-DMB	0.309315	2.05155e-13	postive
PDHB	SIRPA	-0.301181	9.157e-13	negative
DLST	CD96	-0.301969	7.93901e-13	negative
DBT	TNFRSF4	-0.303731	5.75819e-13	negative
LIPT1	PVR	-0.304853	4.68811e-13	negative
DBT	TNFSF9	-0.305479	4.17815e-13	negative
ATP7B	LGALS9	-0.307707	2.76751e-13	negative
LIPT1	CD276	-0.311099	1.46836e-13	negative
DLST	CD70	-0.315961	5.83623e-14	negative
DLD	TNFRSF18	-0.317485	4.35479e-14	negative
GCSH	LGALS9	-0.318874	3.32978e-14	negative
ATP7A	TNFRSF18	-0.321343	2.06002e-14	negative
PDHB	ADORA2A	-0.321448	2.01809e-14	negative
FDX1	CD40	-0.324491	1.10945e-14	negative
SLC31A1	TNFRSF14	-0.326002	8.22123e-15	negative
ATP7A	TNFRSF14	-0.33228	2.3254e-15	negative
FDX1	LGALS9	-0.332678	2.14429e-15	negative
PDHA1	HLA-E	-0.337102	8.64065e-16	negative
DLD	LGALS9	-0.339966	4.76024e-16	negative
ATP7A	HLA-A	-0.342359	2.87849e-16	negative
DLAT	TNFRSF18	-0.348542	7.69074e-17	negative
DLAT	CD40	-0.349793	5.86731e-17	negative
ATP7A	LGALS9	-0.358588	8.45684e-18	negative
PDHB	CD40	-0.35864	8.36007e-18	negative
DLST	LGALS9	-0.359104	7.53484e-18	negative
LIAS	CD276	-0.37235	3.60923e-19	negative
DLAT	TNFRSF4	-0.378022	9.40695e-20	negative
DLAT	LGALS9	-0.380113	5.69078e-20	negative
DLD	CD40	-0.385757	1.43977e-20	negative
PDHA1	CD40	-0.392743	2.53084e-21	negative
DBT	TNFRSF18	-0.400707	3.31262e-22	negative
DBT	LGALS9	-0.404498	1.23419e-22	negative
SLC31A1	TNFRSF4	-0.420933	1.47072e-24	negative
DLD	TNFRSF4	-0.446119	1.01455e-27	negative

## Sheet: S3
Table S3. The differentially expressed immune checkpoint genes related to cuproptosis-related genes
gene	normalMean	tumorMean	logFC	pValue	fdr
CD70	1.81581	36.1304	4.31453	9.13085e-36	2.58707e-35
TNFSF9	0.555274	6.02036	3.43858	6.92358e-34	1.68144e-33
TNFRSF4	0.570296	5.56103	3.28557	6.9896e-38	3.96077e-37
TNFRSF18	0.155185	1.16331	2.90617	2.65048e-32	4.13131e-32
CD96	0.392553	2.23495	2.50928	3.83799e-30	5.01891e-30
TNFRSF14	5.15895	23.1764	2.16751	1.00136e-38	1.70232e-37
LGALS9	2.13566	9.54885	2.16065	5.08182e-36	2.12309e-35
CD160	0.0970551	0.368601	1.92518	2.6732e-32	4.13131e-32
CD40	6.29833	22.5121	1.83766	6.24439e-36	2.12309e-35
HLA-A	258.092	835.799	1.69527	4.9713e-38	3.96077e-37
SIRPA	15.5014	45.144	1.54214	9.23741e-33	1.74484e-32
ADORA2A	0.104149	0.286873	1.46177	2.02353e-22	2.45714e-22
CD276	6.08768	13.8736	1.18837	7.39834e-33	1.57215e-32
PDCD1LG2	1.0392	2.28263	1.13522	7.33988e-14	7.79862e-14
HLA-DMB	8.8483	18.9831	1.10124	1.10726e-16	1.25489e-16
HLA-E	232.742	492.791	1.08224	6.65893e-31	9.43349e-31

## Sheet: S4
Table S4. Functional annotation of the differentially expressed genes in the two CICGs clusters.
ONTOLOGY	ID	Description	GeneRatio	BgRatio	pvalue	p.adjust	qvalue	geneID	Count
BP	GO:0051251	positive regulation of lymphocyte activation	110/721	371/18800	2.42494e-67	9.7798e-64	8.74256e-64	CD80/IGHV4-4/RHOH/AIF1/IL6/IGHV3-20/TNFRSF13C/IGHV7-81/VAV1/IGHV1-45/JAK3/IGKC/SIRPG/IGHV3-7/IGHV1-18/LGALS9/SASH3/IGHV3-35/TOX/LILRB4/IGHV3-66/TNFSF13B/CD3E/IGLC6/EBI3/MYB/SLAMF1/IGLC7/PYCARD/IGHV3-11/IGHV3-38/HLA-DOB/IGHV4-39/IGHV3-49/IGHV6-1/CARD11/IGHV2-5/IGHV1-69/IGLL1/IGHV5-51/XCL1/HLA-DQA2/IGHV2-70D/CD5/IGHA2/CORO1A/CCL5/CCR7/IFNG/CR1/TRBC2/FCRL3/ICOS/ZAP70/IGHV2-70/RASAL3/IGHV4-28/KLRK1/K…	110
BP	GO:0002377	immunoglobulin production	88/721	218/18800	5.31796e-67	1.07237e-63	9.58633e-64	IGLV5-45/IGLV3-21/IGLV9-49/IL6/IGLV3-12/IGKC/IGLV5-48/MZB1/IGKV1-16/IGLV1-51/IGLV1-47/SASH3/IGLV1-44/IGKV1D-17/IGLV2-18/IGLV2-33/IGLV2-11/IGKV2-30/IGKV1-6/IGLV3-10/IGLV3-9/HLA-DOB/IGKV1-12/IGKV2-28/IGLV10-54/IGKV1D-8/IGLV5-52/IGKV1D-39/IGLV1-36/IGKV1-13/IGKV2D-30/XCL1/HLA-DQA2/IGKV3-20/TRDV1/IGLV3-19/IGKV2D-24/CR1/FCRL3/IGKV3D-20/TRAV38-1/IGLV7-46/IGKV3D-11/IGKV3D-7/IGLV2-14/IGKV6D-21/IGLV3-1/IGL…	88
BP	GO:0002449	lymphocyte mediated immunity	108/721	365/18800	5.46123e-66	7.34172e-63	6.56306e-63	IGHV4-4/FCER2/IL6/IGHV3-20/CD96/IGHV7-81/VAV1/IGHV1-45/IGKC/IGHV3-7/IGHV1-18/LGALS9/SASH3/IGHV3-35/LILRB4/IGHV3-66/IGLC6/SLAMF1/IL20RB/IGLC7/IGHV3-11/IGHV3-38/HLA-DOB/IGHV4-39/CD19/FCER1G/IGHV3-49/IGHV6-1/C1QB/IGHV2-5/C1QC/IGHV1-69/IGLL1/IGHV5-51/XCL1/HLA-DQA2/IGHV2-70D/IGHA2/CORO1A/KLRC4/GZMB/CR1/TRBC2/FCGR1A/IGHV2-70/FUT7/IGHV4-28/KLRK1/KLRC4-KLRK1/IL21R/CRTAM/HLA-G/UNC13D/IGHV4-61/IL9R/C1QA/IG…	108
BP	GO:0002696	positive regulation of leukocyte activation	114/721	421/18800	4.21607e-65	4.25085e-62	3.80001e-62	CD80/IGHV4-4/RHOH/AIF1/IL6/IGHV3-20/TNFRSF13C/IGHV7-81/VAV1/IGHV1-45/JAK3/IGKC/SIRPG/IGHV3-7/IGHV1-18/LGALS9/SASH3/IGHV3-35/TOX/LILRB4/IGHV3-66/TNFSF13B/CD3E/IGLC6/EBI3/MYB/SLAMF1/IGLC7/PYCARD/IGHV3-11/IGHV3-38/HLA-DOB/IGHV4-39/IGHV3-49/IGHV6-1/CARD11/IGHV2-5/IGHV1-69/IGLL1/IGHV5-51/XCL1/HLA-DQA2/IGHV2-70D/CD5/IGHA2/CORO1A/CCL5/CCR7/IFNG/CR1/TRBC2/FCRL3/ICOS/CD2/ZAP70/IGHV2-70/RASAL3/IGHV4-28/KLR…	114
BP	GO:0002443	leukocyte mediated immunity	117/721	457/18800	6.4618e-64	5.21209e-61	4.6593e-61	IGHV4-4/FCER2/IL6/IGHV3-20/CD96/IGHV7-81/VAV1/IGHV1-45/JAK3/IGKC/IGHV3-7/IGHV1-18/LGALS9/SASH3/IGHV3-35/LILRB4/IGHV3-66/IGLC6/SLAMF1/TREM1/IL20RB/IGLC7/IGHV3-11/IGHV3-38/HLA-DOB/IGHV4-39/CD19/SPI1/RAC2/FCER1G/IGHV3-49/IGHV6-1/C1QB/IGHV2-5/C1QC/IGHV1-69/IGLL1/IGHV5-51/XCL1/HLA-DQA2/IGHV2-70D/IGHA2/CORO1A/KLRC4/GZMB/CR1/TRBC2/FCGR1A/IGHV2-70/FUT7/IGHV4-28/KLRK1/KLRC4-KLRK1/IL21R/CRTAM/HLA-G/UNC13D/…	117
BP	GO:0050867	positive regulation of cell activation	114/721	436/18800	2.63445e-63	1.77079e-60	1.58298e-60	CD80/IGHV4-4/RHOH/AIF1/IL6/IGHV3-20/TNFRSF13C/IGHV7-81/VAV1/IGHV1-45/JAK3/IGKC/SIRPG/IGHV3-7/IGHV1-18/LGALS9/SASH3/IGHV3-35/TOX/LILRB4/IGHV3-66/TNFSF13B/CD3E/IGLC6/EBI3/MYB/SLAMF1/IGLC7/PYCARD/IGHV3-11/IGHV3-38/HLA-DOB/IGHV4-39/IGHV3-49/IGHV6-1/CARD11/IGHV2-5/IGHV1-69/IGLL1/IGHV5-51/XCL1/HLA-DQA2/IGHV2-70D/CD5/IGHA2/CORO1A/CCL5/CCR7/IFNG/CR1/TRBC2/FCRL3/ICOS/CD2/ZAP70/IGHV2-70/RASAL3/IGHV4-28/KLR…	114
BP	GO:0002455	humoral immune response mediated by circulating immunoglobulin	67/721	121/18800	8.92271e-63	5.14076e-60	4.59553e-60	IGHV4-4/FCER2/IGHV3-20/IGHV7-81/IGHV1-45/IGKC/IGHV3-7/IGHV1-18/IGHV3-35/IGHV3-66/IGLC6/IGLC7/IGHV3-11/IGHV3-38/IGHV4-39/IGHV3-49/IGHV6-1/C1QB/IGHV2-5/C1QC/IGHV1-69/IGLL1/IGHV5-51/IGHV2-70D/IGHA2/CR1/TRBC2/IGHV2-70/IGHV4-28/IGHV4-61/C1QA/IGHV3-43/IGHV3-13/IGHV3-48/IGHV4-34/IGHV1-58/IGHV3-15/FCGR2B/IGHV3-64/C2/NOD2/IGHG1/TRBC1/IGLL5/IGHG4/IGHV3-23/IGHV3-73/IGHV2-26/IGHV1-3/IGHA1/IGHV4-31/IGHV3-53/I…	67
BP	GO:0002440	production of molecular mediator of immune response	98/721	312/18800	1.58421e-62	7.98637e-60	7.13935e-60	IGLV5-45/IGLV3-21/IGLV9-49/IL6/CD96/IGLV3-12/JAK3/IGKC/IGLV5-48/MZB1/IGKV1-16/IGLV1-51/IGLV1-47/SASH3/IGLV1-44/IGKV1D-17/LILRB4/IGLV2-18/IGLV2-33/IGLV2-11/IGKV2-30/IGKV1-6/IGLV3-10/SLAMF1/TREM1/IGLV3-9/HLA-DOB/IGKV1-12/IGKV2-28/IGLV10-54/IGKV1D-8/IGLV5-52/IGKV1D-39/IGLV1-36/IGKV1-13/IGKV2D-30/XCL1/HLA-DQA2/IGKV3-20/TRDV1/IGLV3-19/IGKV2D-24/CR1/FCRL3/IGKV3D-20/TRAV38-1/IGLV7-46/HLA-G/IGKV3D-11/IGK…	98
BP	GO:0050853	B cell receptor signaling pathway	68/721	131/18800	4.08195e-61	1.7845e-58	1.59523e-58	IGHV4-4/IGHV3-20/IGHV7-81/IGHV1-45/IGKC/IGHV3-7/IGHV1-18/IGHV3-35/IGHV3-66/IGLC6/IGLC7/IGHV3-11/IGHV3-38/IGHV4-39/CTLA4/CD19/IGHV3-49/IGHV6-1/IGHV2-5/IGHV1-69/IGLL1/CD79A/IGHV5-51/IGHV2-70D/IGHA2/TRBC2/FCRL3/IGHV2-70/IGHV4-28/IGHV4-61/BLK/IGHV3-43/IGHV3-13/IGHV3-48/IGHV4-34/IGHV1-58/IGHV3-15/FCGR2B/IGHV3-64/LCK/IGHG1/TRBC1/IGLL5/IGHG4/IGHV3-23/IGHV3-73/IGHV2-26/MS4A1/IGHV1-3/IGHA1/IGHV4-31/ITK/IG…	68
BP	GO:0006958	complement activation, classical pathway	63/721	108/18800	4.67779e-61	1.7845e-58	1.59523e-58	IGHV4-4/IGHV3-20/IGHV7-81/IGHV1-45/IGKC/IGHV3-7/IGHV1-18/IGHV3-35/IGHV3-66/IGLC6/IGLC7/IGHV3-11/IGHV3-38/IGHV4-39/IGHV3-49/IGHV6-1/C1QB/IGHV2-5/C1QC/IGHV1-69/IGLL1/IGHV5-51/IGHV2-70D/IGHA2/CR1/TRBC2/IGHV2-70/IGHV4-28/IGHV4-61/C1QA/IGHV3-43/IGHV3-13/IGHV3-48/IGHV4-34/IGHV1-58/IGHV3-15/IGHV3-64/C2/IGHG1/TRBC1/IGLL5/IGHG4/IGHV3-23/IGHV3-73/IGHV2-26/IGHV1-3/IGHA1/IGHV4-31/IGHV3-53/IGHV4-59/IGHV3-74/I…	63
BP	GO:0002460	adaptive immune response based on somatic recombination of immune receptors built from immunoglobulin superfamily domains	104/721	370/18800	4.86721e-61	1.7845e-58	1.59523e-58	CD80/IGHV4-4/FCER2/IL6/IGHV3-20/IGHV7-81/IGHV1-45/LY9/JAK3/IGKC/IGHV3-7/IGHV1-18/SASH3/IGHV3-35/LILRB4/IGHV3-66/TNFSF13B/IGLC6/EBI3/SLAMF1/IL20RB/IGLC7/IGHV3-11/IGHV3-38/HLA-DOB/IGHV4-39/CD19/FCER1G/IGHV3-49/IGHV6-1/C1QB/IGHV2-5/C1QC/IGHV1-69/IGLL1/IGHV5-51/XCL1/HLA-DQA2/IL27/IGHV2-70D/IGHA2/CR1/TRBC2/FCGR1A/IGHV2-70/FUT7/IGHV4-28/IL21R/HLA-G/UNC13D/IGHV4-61/IL9R/C1QA/IGHV3-43/MYO1G/IGHV3-13/IGHV…	104
BP	GO:0019724	B cell mediated immunity	82/721	219/18800	2.86619e-59	9.45623e-57	8.45331e-57	IGHV4-4/FCER2/IGHV3-20/IGHV7-81/IGHV1-45/IGKC/IGHV3-7/IGHV1-18/IGHV3-35/IGHV3-66/IGLC6/IGLC7/IGHV3-11/IGHV3-38/HLA-DOB/IGHV4-39/CD19/FCER1G/IGHV3-49/IGHV6-1/C1QB/IGHV2-5/C1QC/IGHV1-69/IGLL1/IGHV5-51/XCL1/HLA-DQA2/IGHV2-70D/IGHA2/CR1/TRBC2/FCGR1A/IGHV2-70/IGHV4-28/IL21R/HLA-G/IGHV4-61/IL9R/C1QA/IGHV3-43/IGHV3-13/IGHV3-48/IGHV4-34/IGHV1-58/IGHV3-15/FCGR2B/IGHV3-64/C2/NOD2/IGHG1/TRBC1/IGLL5/IGHG4/IG…	82
BP	GO:0050864	regulation of B cell activation	79/721	200/18800	3.04813e-59	9.45623e-57	8.45331e-57	IGHV4-4/IL6/IGHV3-20/TNFRSF13C/IGHV7-81/IGHV1-45/IGKC/IGHV3-7/IGHV1-18/MZB1/SASH3/IGHV3-35/IGHV3-66/TNFSF13B/IGLC6/IGLC7/IGHV3-11/IGHV3-38/IKZF3/IGHV4-39/CTLA4/CD19/IGHV3-49/IGHV6-1/CARD11/IGHV2-5/IGHV1-69/IGLL1/IGHV5-51/IGHV2-70D/IGHA2/CR1/TRBC2/FCRL3/SLAMF8/IGHV2-70/IGHV4-28/IGHV4-61/BLK/IGHV3-43/IGHV3-13/IGHV3-48/IGHV4-34/IGHV1-58/IGHV3-15/FCGR2B/IGHV3-64/NOD2/IGHG1/TRBC1/IGLL5/IGHG4/IGHV3-23/…	79
BP	GO:0002768	immune response-regulating cell surface receptor signaling pathway	96/721	328/18800	4.60513e-58	1.32661e-55	1.18591e-55	IGHV4-4/BTLA/IGHV3-20/IGHV7-81/VAV1/IGHV1-45/IGKC/IGHV3-7/IGHV1-18/IGHV3-35/LILRB4/IGHV3-66/IGLC6/IGLC7/IGHV3-11/IGHV3-38/IGHV4-39/CTLA4/CD247/CD19/FCER1G/IGHV3-49/IGHV6-1/CARD11/KCNN4/IGHV2-5/IGHV1-69/IGLL1/CD79A/IGHV5-51/TRAT1/IGHV2-70D/IGHA2/CCR7/KLRC4/CR1/TRBC2/FCRL3/ZAP70/IGHV2-70/IGHV4-28/KLRK1/KLRC4-KLRK1/HLA-G/IGHV4-61/BLK/IGHV3-43/MYO1G/IGHV3-13/IGHV3-48/IGHV4-34/IGHV1-58/IGHV3-15/FCGR2B…	96
BP	GO:0002429	immune response-activating cell surface receptor signaling pathway	92/721	300/18800	1.27758e-57	3.07536e-55	2.74919e-55	IGHV4-4/IGHV3-20/IGHV7-81/VAV1/IGHV1-45/IGKC/IGHV3-7/IGHV1-18/IGHV3-35/LILRB4/IGHV3-66/IGLC6/IGLC7/IGHV3-11/IGHV3-38/IGHV4-39/CTLA4/CD247/CD19/FCER1G/IGHV3-49/IGHV6-1/CARD11/KCNN4/IGHV2-5/IGHV1-69/IGLL1/CD79A/IGHV5-51/TRAT1/IGHV2-70D/IGHA2/CCR7/KLRC4/CR1/TRBC2/FCRL3/ZAP70/IGHV2-70/IGHV4-28/KLRK1/KLRC4-KLRK1/IGHV4-61/BLK/IGHV3-43/MYO1G/IGHV3-13/IGHV3-48/IGHV4-34/IGHV1-58/IGHV3-15/FCGR2B/IGHV3-64/L…	92
BP	GO:0002757	immune response-activating signal transduction	92/721	300/18800	1.27758e-57	3.07536e-55	2.74919e-55	IGHV4-4/IGHV3-20/IGHV7-81/VAV1/IGHV1-45/IGKC/IGHV3-7/IGHV1-18/IGHV3-35/LILRB4/IGHV3-66/IGLC6/IGLC7/IGHV3-11/IGHV3-38/IGHV4-39/CTLA4/CD247/CD19/FCER1G/IGHV3-49/IGHV6-1/CARD11/KCNN4/IGHV2-5/IGHV1-69/IGLL1/CD79A/IGHV5-51/TRAT1/IGHV2-70D/IGHA2/CCR7/KLRC4/CR1/TRBC2/FCRL3/ZAP70/IGHV2-70/IGHV4-28/KLRK1/KLRC4-KLRK1/IGHV4-61/BLK/IGHV3-43/MYO1G/IGHV3-13/IGHV3-48/IGHV4-34/IGHV1-58/IGHV3-15/FCGR2B/IGHV3-64/L…	92
BP	GO:0006911	phagocytosis, engulfment	65/721	128/18800	1.29633e-57	3.07536e-55	2.74919e-55	IGHV4-4/RHOH/AIF1/IGHV3-20/IGHV7-81/IGHV1-45/IGKC/IGHV3-7/IGHV1-18/IGHV3-35/IGHV3-66/IGLC6/SH3BP1/IGLC7/IGHV3-11/IGHV3-38/IGHV4-39/MARCO/RAC2/IGHV3-49/IGHV6-1/IGHV2-5/IGHV1-69/IGLL1/IGHV5-51/IGHV2-70D/IGHA2/TRBC2/FCGR1A/IGHV2-70/IGHV4-28/IGHV4-61/IGHV3-43/IGHV3-13/IGHV3-48/IGHV4-34/IGHV1-58/IGHV3-15/FCGR2B/IGHV3-64/IGHG1/TRBC1/IGLL5/IGHG4/IGHV3-23/IGHV3-73/IGHV2-26/IGHV1-3/IGHA1/IGHV4-31/IGHV3-53…	65
BP	GO:0016064	immunoglobulin mediated immune response	80/721	216/18800	2.1975e-57	4.92362e-55	4.40142e-55	IGHV4-4/FCER2/IGHV3-20/IGHV7-81/IGHV1-45/IGKC/IGHV3-7/IGHV1-18/IGHV3-35/IGHV3-66/IGLC6/IGLC7/IGHV3-11/IGHV3-38/HLA-DOB/IGHV4-39/CD19/FCER1G/IGHV3-49/IGHV6-1/C1QB/IGHV2-5/C1QC/IGHV1-69/IGLL1/IGHV5-51/XCL1/HLA-DQA2/IGHV2-70D/IGHA2/CR1/TRBC2/FCGR1A/IGHV2-70/IGHV4-28/IL21R/IGHV4-61/IL9R/C1QA/IGHV3-43/IGHV3-13/IGHV3-48/IGHV4-34/IGHV1-58/IGHV3-15/FCGR2B/IGHV3-64/C2/NOD2/IGHG1/TRBC1/IGLL5/IGHG4/IGHV3-23…	80
BP	GO:0050851	antigen receptor-mediated signaling pathway	84/721	244/18800	3.16083e-57	6.70928e-55	5.9977e-55	IGHV4-4/IGHV3-20/IGHV7-81/IGHV1-45/IGKC/IGHV3-7/IGHV1-18/IGHV3-35/LILRB4/IGHV3-66/IGLC6/IGLC7/IGHV3-11/IGHV3-38/IGHV4-39/CTLA4/CD247/CD19/IGHV3-49/IGHV6-1/CARD11/KCNN4/IGHV2-5/IGHV1-69/IGLL1/CD79A/IGHV5-51/TRAT1/IGHV2-70D/IGHA2/CCR7/TRBC2/FCRL3/ZAP70/IGHV2-70/IGHV4-28/IGHV4-61/BLK/IGHV3-43/IGHV3-13/IGHV3-48/IGHV4-34/IGHV1-58/IGHV3-15/FCGR2B/IGHV3-64/LCK/CD8A/IGHG1/TRBC1/IGLL5/IGHG4/LAX1/IGHV3-23/…	84
BP	GO:0002253	activation of immune response	102/721	386/18800	5.37104e-57	1.08307e-54	9.682e-55	IGHV4-4/VSIG4/IGHV3-20/IGHV7-81/VAV1/IGHV1-45/IGKC/IGHV3-7/IGHV1-18/IGHV3-35/PYHIN1/LILRB4/IGHV3-66/IGLC6/IGLC7/PYCARD/IGHV3-11/IGHV3-38/IGHV4-39/CTLA4/CD247/CD19/FCER1G/IGHV3-49/IGHV6-1/CARD11/AIM2/KCNN4/C1QB/IGHV2-5/C1QC/IGHV1-69/IGLL1/CD79A/IGHV5-51/TRAT1/IGHV2-70D/IGHA2/CCR7/KLRC4/CR1/TRBC2/FCRL3/ZAP70/IGHV2-70/IGHV4-28/KLRK1/KLRC4-KLRK1/IGHV4-61/BLK/C1QA/IGHV3-43/MYO1G/IGHV3-13/IGHV3-48/IGHV…	102
BP	GO:0006910	phagocytosis, recognition	59/721	102/18800	6.63302e-57	1.27386e-54	1.13875e-54	IGHV4-4/IGHV3-20/IGHV7-81/IGHV1-45/IGKC/IGHV3-7/IGHV1-18/IGHV3-35/IGHV3-66/IGLC6/IGLC7/IGHV3-11/IGHV3-38/IGHV4-39/IGHV3-49/IGHV6-1/PTX3/IGHV2-5/IGHV1-69/IGLL1/IGHV5-51/IGHV2-70D/IGHA2/TRBC2/IGHV2-70/IGHV4-28/IGHV4-61/IGHV3-43/IGHV3-13/IGHV3-48/IGHV4-34/IGHV1-58/IGHV3-15/IGHV3-64/IGHG1/TRBC1/IGLL5/IGHG4/IGHV3-23/IGHV3-73/IGHV2-26/IGHV1-3/IGHA1/IGHV4-31/IGHV3-53/IGHV4-59/IGHV3-74/IGHM/IGHD/IGHV3-30…	59
BP	GO:0006956	complement activation	64/721	131/18800	2.48554e-55	4.55644e-53	4.07319e-53	IGHV4-4/VSIG4/IGHV3-20/IGHV7-81/IGHV1-45/IGKC/IGHV3-7/IGHV1-18/IGHV3-35/IGHV3-66/IGLC6/IGLC7/IGHV3-11/IGHV3-38/IGHV4-39/IGHV3-49/IGHV6-1/C1QB/IGHV2-5/C1QC/IGHV1-69/IGLL1/IGHV5-51/IGHV2-70D/IGHA2/CR1/TRBC2/IGHV2-70/IGHV4-28/IGHV4-61/C1QA/IGHV3-43/IGHV3-13/IGHV3-48/IGHV4-34/IGHV1-58/IGHV3-15/IGHV3-64/C2/IGHG1/TRBC1/IGLL5/IGHG4/IGHV3-23/IGHV3-73/IGHV2-26/IGHV1-3/IGHA1/IGHV4-31/IGHV3-53/IGHV4-59/IGHV…	64
BP	GO:0099024	plasma membrane invagination	65/721	137/18800	3.97473e-55	6.9696e-53	6.23041e-53	IGHV4-4/RHOH/AIF1/IGHV3-20/IGHV7-81/IGHV1-45/IGKC/IGHV3-7/IGHV1-18/IGHV3-35/IGHV3-66/IGLC6/SH3BP1/IGLC7/IGHV3-11/IGHV3-38/IGHV4-39/MARCO/RAC2/IGHV3-49/IGHV6-1/IGHV2-5/IGHV1-69/IGLL1/IGHV5-51/IGHV2-70D/IGHA2/TRBC2/FCGR1A/IGHV2-70/IGHV4-28/IGHV4-61/IGHV3-43/IGHV3-13/IGHV3-48/IGHV4-34/IGHV1-58/IGHV3-15/FCGR2B/IGHV3-64/IGHG1/TRBC1/IGLL5/IGHG4/IGHV3-23/IGHV3-73/IGHV2-26/IGHV1-3/IGHA1/IGHV4-31/IGHV3-53…	65
BP	GO:0050871	positive regulation of B cell activation	67/721	152/18800	3.98847e-54	6.7023e-52	5.99146e-52	IGHV4-4/IL6/IGHV3-20/TNFRSF13C/IGHV7-81/IGHV1-45/IGKC/IGHV3-7/IGHV1-18/SASH3/IGHV3-35/IGHV3-66/TNFSF13B/IGLC6/IGLC7/IGHV3-11/IGHV3-38/IGHV4-39/IGHV3-49/IGHV6-1/CARD11/IGHV2-5/IGHV1-69/IGLL1/IGHV5-51/IGHV2-70D/IGHA2/TRBC2/FCRL3/IGHV2-70/IGHV4-28/IGHV4-61/IGHV3-43/IGHV3-13/IGHV3-48/IGHV4-34/IGHV1-58/IGHV3-15/IGHV3-64/NOD2/IGHG1/TRBC1/IGLL5/IGHG4/IGHV3-23/IGHV3-73/CD27/IGHV2-26/IGHV1-3/IGHA1/IGHV4-3…	67
BP	GO:0010324	membrane invagination	65/721	144/18800	2.35423e-53	3.79785e-51	3.39505e-51	IGHV4-4/RHOH/AIF1/IGHV3-20/IGHV7-81/IGHV1-45/IGKC/IGHV3-7/IGHV1-18/IGHV3-35/IGHV3-66/IGLC6/SH3BP1/IGLC7/IGHV3-11/IGHV3-38/IGHV4-39/MARCO/RAC2/IGHV3-49/IGHV6-1/IGHV2-5/IGHV1-69/IGLL1/IGHV5-51/IGHV2-70D/IGHA2/TRBC2/FCGR1A/IGHV2-70/IGHV4-28/IGHV4-61/IGHV3-43/IGHV3-13/IGHV3-48/IGHV4-34/IGHV1-58/IGHV3-15/FCGR2B/IGHV3-64/IGHG1/TRBC1/IGLL5/IGHG4/IGHV3-23/IGHV3-73/IGHV2-26/IGHV1-3/IGHA1/IGHV4-31/IGHV3-53…	65
BP	GO:0006959	humoral immune response	90/721	317/18800	3.82432e-53	5.9321e-51	5.30295e-51	KRT6A/IGHV4-4/VSIG4/FCER2/POU2F2/IL6/IGHV3-20/IGHV7-81/IGHV1-45/IGKC/IGHV3-7/IGHV1-18/IGHV3-35/IGHV3-66/IGLC6/EBI3/TREM1/IGLC7/IGHV3-11/IGHV3-38/IGHV4-39/IGHV3-49/IGHV6-1/C1QB/IGHV2-5/C1QC/IGHV1-69/IGLL1/WFDC5/IGHV5-51/PDCD1/IGKV3-20/CCL13/CXCL9/IFNE/IGHV2-70D/IGHA2/CCR7/IFNG/CR1/TRBC2/IGHV2-70/IGHV4-28/IGHV4-61/C1QA/PI3/IGHV3-43/IGHV3-13/POU2AF1/IGHV3-48/IGHV4-34/IGHV1-58/IGHV3-15/FCGR2B/IGHV3-6…	90
BP	GO:0042113	B cell activation	88/721	336/18800	9.43931e-49	1.40995e-46	1.26041e-46	IGHV4-4/IL6/IGHV3-20/TNFRSF13C/IGHV7-81/IGHV1-45/JAK3/IGKC/IGHV3-7/IGHV1-18/MZB1/SASH3/IGHV3-35/IGHV3-66/TNFSF13B/IGLC6/IGLC7/IGHV3-11/IGHV3-38/IKZF3/IGHV4-39/CTLA4/CD19/SPI1/IGHV3-49/IGHV6-1/CARD11/IGHV2-5/IGHV1-69/IGLL1/CD79A/IGHV5-51/IFNE/IGHV2-70D/IGHA2/CR1/TRBC2/FCRL3/ZAP70/SLAMF8/IGHV2-70/IGHV4-28/IGHV4-61/BLK/IGHV3-43/IGHV3-13/POU2AF1/IGHV3-48/IGHV4-34/IGHV1-58/IGHV3-15/FCGR2B/IGHV3-64/NOD…	88
BP	GO:0006909	phagocytosis	84/721	310/18800	8.25362e-48	1.18882e-45	1.06273e-45	IGHV4-4/RHOH/AIF1/IGHV3-20/IGHV7-81/VAV1/IGHV1-45/IGKC/SIRPG/IGHV3-7/IGHV1-18/NCF4/IGHV3-35/IGHV3-66/IGLC6/SH3BP1/SLAMF1/IGLC7/PYCARD/IGHV3-11/IGHV3-38/IGHV4-39/MARCO/RAC2/FCER1G/IGHV3-49/IGHV6-1/PTX3/IGHV2-5/IGHV1-69/IGLL1/IGHV5-51/IL2RG/IGHV2-70D/IGHA2/CORO1A/IFNG/TRBC2/FCGR1A/IGHV2-70/IGHV4-28/UNC13D/IGHV4-61/IGHV3-43/ITGAL/MYO1G/IGHV3-13/IGHV3-48/IGHV4-34/IGHV1-58/IGHV3-15/FCGR2B/IGHV3-64/C2/…	84
BP	GO:0002764	immune response-regulating signaling pathway	101/721	482/18800	2.60976e-46	3.62937e-44	3.24444e-44	IGHV4-4/BTLA/IGHV3-20/IGHV7-81/VAV1/IGHV1-45/IGKC/IGHV3-7/IGHV1-18/TLR10/IGHV3-35/LILRB4/IGHV3-66/IGLC6/IL20RB/IGLC7/IGHV3-11/IGHV3-38/IGHV4-39/CTLA4/CD247/CD19/GFI1/FCER1G/IGHV3-49/IGHV6-1/CARD11/KCNN4/IGHV2-5/IGHV1-69/IGLL1/CD79A/IGHV5-51/TRAT1/IGHV2-70D/IGHA2/CCR7/KLRC4/CR1/TRBC2/FCRL3/ZAP70/IGHV2-70/IGHV4-28/KLRK1/KLRC4-KLRK1/HLA-G/IGHV4-61/BLK/IGHV3-43/MYO1G/IGHV3-13/IGHV3-48/IGHV4-34/IGHV1-…	101
BP	GO:0042742	defense response to bacterium	83/721	364/18800	5.72709e-41	7.69912e-39	6.88256e-39	KRT6A/IGHV4-4/IL6/IGHV3-20/TRAV27/IGHV7-81/IGHV1-45/IGKC/IGHV3-7/IGHV1-18/IGHV3-35/IGHV3-66/IGLC6/TREM1/PLA2G2A/IGLC7/PYCARD/IGHV3-11/IGHV3-38/IGHV4-39/FCER1G/IGHV3-49/IGHV6-1/IGHV2-5/IGHV1-69/IGLL1/WFDC5/IGHV5-51/IGKV3-20/IFNE/IGHV2-70D/IGHA2/TRBC2/SLAMF8/IGHV2-70/IGHV4-28/KLRK1/KLRC4-KLRK1/IGHV4-61/C10orf99/PI3/IGHV3-43/HAMP/IGHV3-13/IGHV3-48/IGHV4-34/IGHV1-58/IGHV3-15/IGHV3-64/PGLYRP2/SPN/NOD2…	83
BP	GO:0008037	cell recognition	67/721	228/18800	1.14569e-40	1.49051e-38	1.33243e-38	IGHV4-4/IGHV3-20/IGHV7-81/IGHV1-45/IGKC/IGHV3-7/IGHV1-18/IGHV3-35/IGHV3-66/IGLC6/IGLC7/IGHV3-11/IGHV3-38/IGHV4-39/IGHV3-49/IGHV6-1/PTX3/IGHV2-5/IGHV1-69/IGLL1/IGHV5-51/ZP1/IGHV2-70D/CD5/IGHA2/CCR7/TRBC2/IGHV2-70/IGHV4-28/CRTAM/IGHV4-61/IGHV3-43/IGHV3-13/IGHV3-48/IGHV4-34/IGHV1-58/IGHV3-15/IGHV3-64/CCL19/IGHG1/TRBC1/IGLL5/IGHG4/IGHV3-23/IGHV3-73/IGHV2-26/IGHV1-3/IGHA1/PAEP/IGHV4-31/IGHV3-53/IGHV4-…	67
BP	GO:0050863	regulation of T cell activation	67/721	342/18800	6.18265e-29	7.79207e-27	6.96565e-27	CD80/RHOH/VSIG4/AIF1/IL6/TNFRSF13C/VAV1/JAK3/SIRPG/LGALS9/SASH3/TOX/LILRB4/TNFSF13B/CD3E/EBI3/MYB/SLAMF1/IL20RB/PYCARD/HLA-DOB/TNFAIP8L2/CTLA4/RAC2/CARD11/XCL1/HLA-DQA2/ZNF683/IL27/CD5/PLA2G2D/CORO1A/CCL5/CCR7/IFNG/CR1/TIGIT/ICOS/CD2/ZAP70/RASAL3/KLRK1/KLRC4-KLRK1/ADAM8/LMO1/IL2RA/CRTAM/HLA-G/CCDC88B/LAG3/FCGR2B/LCK/SPN/NOD2/CCL19/LAX1/CLECL1/IL12RB1/SIT1/CD27/PCK1/CD6/IRF4/FOXP3/LAPTM5/HLA-DQA1/…	67
BP	GO:0007159	leukocyte cell-cell adhesion	64/721	381/18800	8.39512e-24	1.02599e-21	9.1717e-22	CD80/RHOH/VSIG4/AIF1/IL6/TNFRSF13C/VAV1/JAK3/SIRPG/LGALS9/SASH3/LILRB4/TNFSF13B/CD3E/EBI3/MYB/SLAMF1/IL20RB/PYCARD/HLA-DOB/TNFAIP8L2/CTLA4/RAC2/CARD11/XCL1/HLA-DQA2/CD5/PLA2G2D/CORO1A/CCL5/CCR7/IFNG/CR1/TIGIT/ICOS/ZAP70/RASAL3/FUT7/KLRK1/KLRC4-KLRK1/ADAM8/IL2RA/CRTAM/HLA-G/ITGAL/CCDC88B/LAG3/FCGR2B/LCK/SPN/NOD2/CCL19/LAX1/CLECL1/IL12RB1/FERMT3/CD27/PCK1/CD6/FOXP3/LAPTM5/HLA-DQA1/CD177/CCL21	64
BP	GO:1903037	regulation of leukocyte cell-cell adhesion	60/721	344/18800	3.06826e-23	3.6395e-21	3.2535e-21	CD80/RHOH/VSIG4/AIF1/IL6/TNFRSF13C/VAV1/JAK3/SIRPG/LGALS9/SASH3/LILRB4/TNFSF13B/CD3E/EBI3/MYB/SLAMF1/IL20RB/PYCARD/HLA-DOB/TNFAIP8L2/CTLA4/CARD11/XCL1/HLA-DQA2/CD5/PLA2G2D/CORO1A/CCL5/CCR7/IFNG/CR1/TIGIT/ICOS/ZAP70/RASAL3/FUT7/KLRK1/KLRC4-KLRK1/ADAM8/IL2RA/CRTAM/HLA-G/CCDC88B/LAG3/FCGR2B/LCK/SPN/NOD2/CCL19/LAX1/CLECL1/IL12RB1/CD27/PCK1/CD6/FOXP3/LAPTM5/HLA-DQA1/CCL21	60
BP	GO:0050870	positive regulation of T cell activation	47/721	223/18800	5.47762e-22	6.31178e-20	5.64236e-20	CD80/RHOH/AIF1/IL6/TNFRSF13C/VAV1/JAK3/SIRPG/LGALS9/SASH3/LILRB4/TNFSF13B/CD3E/EBI3/MYB/SLAMF1/PYCARD/HLA-DOB/CARD11/XCL1/HLA-DQA2/CD5/CORO1A/CCL5/CCR7/IFNG/CR1/ICOS/ZAP70/RASAL3/KLRK1/KLRC4-KLRK1/ADAM8/IL2RA/HLA-G/CCDC88B/LCK/NOD2/CCL19/CLECL1/IL12RB1/CD27/PCK1/CD6/FOXP3/HLA-DQA1/CCL21	47
BP	GO:0030098	lymphocyte differentiation	61/721	382/18800	1.47356e-21	1.65079e-19	1.47571e-19	CD80/RHOH/IL6/VAV1/LY9/JAK3/LGALS9/SASH3/TOX/LILRB4/TNFSF13B/CD3E/MYB/SLAMF1/IKZF3/CTLA4/CD19/SPI1/FCER1G/CARD11/EOMES/CD79A/ZNF683/IFNE/IL27/PLA2G2D/CCR7/IFNG/CR1/FCRL3/CD2/ZAP70/SLAMF8/FUT7/ADAM8/IL2RA/CRTAM/HLA-G/POU2AF1/WNT4/LAG3/FCGR2B/LCK/PGLYRP2/CD8A/CD3D/GPR18/SPN/CCL19/BCL11B/IL12RB1/CD27/MS4A1/BATF/ITK/PCK1/IRF4/FOXP3/CD3G/THEMIS/SLAMF6	61
BP	GO:0022407	regulation of cell-cell adhesion	67/721	456/18800	1.57356e-21	1.71518e-19	1.53327e-19	CD80/RHOH/VSIG4/AIF1/IL6/TNFRSF13C/VAV1/JAK3/SIRPG/LGALS9/SASH3/LILRB4/TNFSF13B/CD3E/EBI3/MYB/SLAMF1/IL20RB/PYCARD/HLA-DOB/TNFAIP8L2/CTLA4/SPI1/CARD11/FOXA1/XCL1/HLA-DQA2/CD5/PLA2G2D/CORO1A/CCL5/CCR7/IFNG/CR1/TIGIT/ICOS/ZAP70/RASAL3/FUT7/KLRK1/KLRC4-KLRK1/ADAM8/IL2RA/CRTAM/HLA-G/BLK/CCDC88B/WNT4/LAG3/FCGR2B/LCK/SPN/NOD2/CCL19/LAX1/CLECL1/IL12RB1/FERMT3/CD27/PLG/PCK1/CD6/FOXP3/LAPTM5/HLA-DQA1/CCL2…	67
BP	GO:1903131	mononuclear cell differentiation	65/721	433/18800	2.01686e-21	2.14053e-19	1.9135e-19	CD80/RHOH/GPR68/IL6/VAV1/LY9/JAK3/LGALS9/SASH3/TOX/LILRB4/TNFSF13B/CD3E/MYB/SLAMF1/IKZF3/CTLA4/CD19/SPI1/FCER1G/CARD11/EOMES/CD79A/ZNF683/IFNE/IL27/PLA2G2D/CCR7/IFNG/CR1/FCRL3/CD2/ZAP70/SLAMF8/FUT7/ADAM8/IL2RA/CRTAM/HLA-G/BLK/POU2AF1/WNT4/LAG3/FCGR2B/LCK/PGLYRP2/CD8A/CD3D/GPR18/SPN/CCL19/BCL11B/IL12RB1/CD27/MS4A1/BATF/ITK/TRPM2/PCK1/IRF4/FOXP3/DCSTAMP/CD3G/THEMIS/SLAMF6	65
BP	GO:1903039	positive regulation of leukocyte cell-cell adhesion	48/721	245/18800	5.28119e-21	5.46129e-19	4.88207e-19	CD80/RHOH/AIF1/IL6/TNFRSF13C/VAV1/JAK3/SIRPG/LGALS9/SASH3/LILRB4/TNFSF13B/CD3E/EBI3/MYB/SLAMF1/PYCARD/HLA-DOB/CARD11/XCL1/HLA-DQA2/CD5/CORO1A/CCL5/CCR7/IFNG/CR1/ICOS/ZAP70/RASAL3/FUT7/KLRK1/KLRC4-KLRK1/ADAM8/IL2RA/HLA-G/CCDC88B/LCK/NOD2/CCL19/CLECL1/IL12RB1/CD27/PCK1/CD6/FOXP3/HLA-DQA1/CCL21	48
BP	GO:0050670	regulation of lymphocyte proliferation	46/721	230/18800	1.46935e-20	1.48148e-18	1.32435e-18	CD80/VSIG4/AIF1/IL6/TNFRSF13C/JAK3/MZB1/LGALS9/SASH3/LILRB4/TNFSF13B/CD3E/EBI3/SLAMF1/IL20RB/PYCARD/IKZF3/CTLA4/RAC2/CARD11/XCL1/IL27/PLA2G2D/CORO1A/CCL5/CR1/FCRL3/ZAP70/RASAL3/LMO1/IL2RA/CRTAM/HLA-G/BLK/CCDC88B/FCGR2B/SPN/CCL19/CLECL1/IL12RB1/CD6/FOXP3/CD38/TYROBP/LST1/FCGR3A	46
BP	GO:0030217	T cell differentiation	49/721	263/18800	1.95725e-20	1.92526e-18	1.72107e-18	CD80/RHOH/IL6/VAV1/LY9/JAK3/LGALS9/SASH3/TOX/LILRB4/CD3E/MYB/CTLA4/SPI1/FCER1G/CARD11/EOMES/ZNF683/IL27/PLA2G2D/CCR7/IFNG/CR1/CD2/ZAP70/FUT7/ADAM8/IL2RA/CRTAM/HLA-G/WNT4/LAG3/LCK/CD8A/CD3D/GPR18/SPN/CCL19/BCL11B/IL12RB1/CD27/BATF/ITK/PCK1/IRF4/FOXP3/CD3G/THEMIS/SLAMF6	49
BP	GO:0032944	regulation of mononuclear cell proliferation	46/721	233/18800	2.55883e-20	2.45709e-18	2.19649e-18	CD80/VSIG4/AIF1/IL6/TNFRSF13C/JAK3/MZB1/LGALS9/SASH3/LILRB4/TNFSF13B/CD3E/EBI3/SLAMF1/IL20RB/PYCARD/IKZF3/CTLA4/RAC2/CARD11/XCL1/IL27/PLA2G2D/CORO1A/CCL5/CR1/FCRL3/ZAP70/RASAL3/LMO1/IL2RA/CRTAM/HLA-G/BLK/CCDC88B/FCGR2B/SPN/CCL19/CLECL1/IL12RB1/CD6/FOXP3/CD38/TYROBP/LST1/FCGR3A	46
BP	GO:0046651	lymphocyte proliferation	51/721	296/18800	1.14788e-19	1.07661e-17	9.62424e-18	CD80/VSIG4/AIF1/IL6/TNFRSF13C/JAK3/MZB1/LGALS9/SASH3/LILRB4/TNFSF13B/CD3E/EBI3/SLAMF1/IL20RB/PYCARD/IKZF3/CTLA4/CD19/RAC2/CARD11/CD79A/XCL1/IFNE/IL27/PLA2G2D/CORO1A/CCL5/CR1/FCRL3/ZAP70/RASAL3/LMO1/IL2RA/CRTAM/HLA-G/BLK/CCDC88B/WNT4/FCGR2B/SPN/CCL19/CLECL1/IL12RB1/MS4A1/CD6/FOXP3/CD38/TYROBP/LST1/FCGR3A	51
BP	GO:0070663	regulation of leukocyte proliferation	47/721	254/18800	1.60797e-19	1.47385e-17	1.31754e-17	CD80/VSIG4/AIF1/IL6/TNFRSF13C/JAK3/MZB1/LGALS9/SASH3/LILRB4/TNFSF13B/CD3E/EBI3/SLAMF1/IL20RB/PYCARD/IKZF3/CTLA4/RAC2/CARD11/XCL1/IL27/PLA2G2D/CORO1A/CCL5/CR1/FCRL3/ZAP70/RASAL3/LMO1/IL2RA/CRTAM/HLA-G/BLK/CCDC88B/FCGR2B/SPN/CCL19/CLECL1/IL12RB1/GREM1/CD6/FOXP3/CD38/TYROBP/LST1/FCGR3A	47
BP	GO:0032943	mononuclear cell proliferation	51/721	300/18800	2.10299e-19	1.88475e-17	1.68485e-17	CD80/VSIG4/AIF1/IL6/TNFRSF13C/JAK3/MZB1/LGALS9/SASH3/LILRB4/TNFSF13B/CD3E/EBI3/SLAMF1/IL20RB/PYCARD/IKZF3/CTLA4/CD19/RAC2/CARD11/CD79A/XCL1/IFNE/IL27/PLA2G2D/CORO1A/CCL5/CR1/FCRL3/ZAP70/RASAL3/LMO1/IL2RA/CRTAM/HLA-G/BLK/CCDC88B/WNT4/FCGR2B/SPN/CCL19/CLECL1/IL12RB1/MS4A1/CD6/FOXP3/CD38/TYROBP/LST1/FCGR3A	51
BP	GO:0022409	positive regulation of cell-cell adhesion	50/721	291/18800	2.99803e-19	2.62849e-17	2.34971e-17	CD80/RHOH/AIF1/IL6/TNFRSF13C/VAV1/JAK3/SIRPG/LGALS9/SASH3/LILRB4/TNFSF13B/CD3E/EBI3/MYB/SLAMF1/PYCARD/HLA-DOB/CARD11/FOXA1/XCL1/HLA-DQA2/CD5/CORO1A/CCL5/CCR7/IFNG/CR1/ICOS/ZAP70/RASAL3/FUT7/KLRK1/KLRC4-KLRK1/ADAM8/IL2RA/HLA-G/CCDC88B/LCK/NOD2/CCL19/CLECL1/IL12RB1/CD27/PCK1/CD6/FOXP3/HLA-DQA1/CCL21/CXCL13	50
BP	GO:0070661	leukocyte proliferation	52/721	330/18800	2.85402e-18	2.44899e-16	2.18925e-16	CD80/VSIG4/AIF1/IL6/TNFRSF13C/JAK3/MZB1/LGALS9/SASH3/LILRB4/TNFSF13B/CD3E/EBI3/SLAMF1/IL20RB/PYCARD/IKZF3/CTLA4/CD19/RAC2/CARD11/CD79A/XCL1/IFNE/IL27/PLA2G2D/CORO1A/CCL5/CR1/FCRL3/ZAP70/RASAL3/LMO1/IL2RA/CRTAM/HLA-G/BLK/CCDC88B/WNT4/FCGR2B/SPN/CCL19/CLECL1/IL12RB1/GREM1/MS4A1/CD6/FOXP3/CD38/TYROBP/LST1/FCGR3A	52
BP	GO:0042129	regulation of T cell proliferation	37/721	174/18800	1.05256e-17	8.84368e-16	7.90573e-16	CD80/VSIG4/AIF1/IL6/TNFRSF13C/JAK3/LGALS9/SASH3/LILRB4/TNFSF13B/CD3E/EBI3/SLAMF1/IL20RB/PYCARD/CTLA4/RAC2/CARD11/XCL1/IL27/PLA2G2D/CORO1A/CCL5/CR1/ZAP70/RASAL3/LMO1/IL2RA/CRTAM/HLA-G/CCDC88B/SPN/CCL19/CLECL1/IL12RB1/CD6/FOXP3	37
BP	GO:0050900	leukocyte migration	55/721	384/18800	2.42911e-17	1.9993e-15	1.78726e-15	CCR5/CCL24/RHOH/ASB2/AIF1/IL6/VAV1/LGALS9/SLAMF1/TREM1/PYCARD/SPI1/RAC2/CCL18/FCER1G/F7/XCL2/CXCR3/GPR15/XCL1/CCL13/CXCL9/ARTN/CORO1A/CCL5/CCR7/TNFRSF18/ZAP70/SLAMF8/FUT7/KLRK1/KLRC4-KLRK1/ADAM8/CRTAM/C10orf99/ITGAL/MYO1G/MMP9/LCK/CD200R1/GPR18/SPN/NOD2/CCL19/CCL7/GREM1/PLG/TRPM2/CD177/CCL21/CCL22/CXCL13/CCL4/CXCL11/GPSM3	55
BP	GO:0071674	mononuclear cell migration	39/721	199/18800	2.69043e-17	2.1701e-15	1.93994e-15	CCR5/CCL24/ASB2/AIF1/IL6/LGALS9/SLAMF1/PYCARD/SPI1/CCL18/XCL2/GPR15/XCL1/CCL13/ARTN/CCL5/CCR7/ZAP70/SLAMF8/FUT7/KLRK1/KLRC4-KLRK1/ADAM8/CRTAM/C10orf99/ITGAL/MYO1G/CD200R1/SPN/CCL19/CCL7/GREM1/PLG/TRPM2/CCL21/CCL22/CXCL13/CCL4/CXCL11	39
BP	GO:0042098	T cell proliferation	38/721	204/18800	4.06797e-16	3.21689e-14	2.87571e-14	CD80/VSIG4/AIF1/IL6/TNFRSF13C/JAK3/LGALS9/SASH3/LILRB4/TNFSF13B/CD3E/EBI3/SLAMF1/IL20RB/PYCARD/CTLA4/RAC2/CARD11/XCL1/IL27/PLA2G2D/CORO1A/CCL5/CR1/ZAP70/RASAL3/LMO1/IL2RA/CRTAM/HLA-G/CCDC88B/WNT4/SPN/CCL19/CLECL1/IL12RB1/CD6/FOXP3	38
BP	GO:0072676	lymphocyte migration	29/721	119/18800	7.94376e-16	6.161e-14	5.50757e-14	CCL24/AIF1/PYCARD/CCL18/XCL2/GPR15/XCL1/CCL13/ARTN/CCL5/CCR7/ZAP70/FUT7/KLRK1/KLRC4-KLRK1/ADAM8/CRTAM/C10orf99/ITGAL/MYO1G/CD200R1/SPN/CCL19/CCL7/CCL21/CCL22/CXCL13/CCL4/CXCL11	29
BP	GO:0045785	positive regulation of cell adhesion	57/721	446/18800	1.17776e-15	8.96211e-14	8.01159e-14	CD80/RHOH/AIF1/IL6/TNFRSF13C/VAV1/JAK3/SIRPG/LGALS9/SASH3/LILRB4/TNFSF13B/CD3E/EBI3/MYB/SLAMF1/PYCARD/HLA-DOB/DMP1/CARD11/FOXA1/XCL1/HLA-DQA2/EGFL6/CD5/CORO1A/CCL5/CCR7/IFNG/CR1/TNFRSF18/ICOS/ZAP70/RASAL3/FUT7/KLRK1/KLRC4-KLRK1/ADAM8/IL2RA/HLA-G/UNC13D/SFRP2/CCDC88B/WNT4/LCK/NOD2/CCL19/CLECL1/IL12RB1/IBSP/CD27/PCK1/CD6/FOXP3/HLA-DQA1/CCL21/CXCL13	57
BP	GO:0002697	regulation of immune effector process	49/721	353/18800	5.01522e-15	3.74563e-13	3.34837e-13	CD80/VSIG4/FCER2/IL6/CD96/VAV1/JAK3/MZB1/NCF1/LGALS9/SASH3/LILRB4/MYB/SLAMF1/IL20RB/SPI1/RAC2/XCL1/ZNF683/IL27/IFNG/KLRC4/CR1/FCRL3/SLAMF8/FUT7/KLRK1/KLRC4-KLRK1/CRTAM/HLA-G/UNC13D/BLK/LAG3/FCGR2B/PGLYRP2/NOD2/CCL19/CD244/IL12RB1/WAS/PCK1/LTA/IRF4/FOXP3/LAPTM5/TYROBP/SH2D1A/CD177/SLAMF6	49
BP	GO:0001819	positive regulation of cytokine production	58/721	475/18800	5.13102e-15	3.76244e-13	3.3634e-13	CD80/PYDC1/POU2F2/AIF1/IL6/LY9/LGALS9/SASH3/PYHIN1/LTB/CD3E/GATA4/EBI3/SLAMF1/MMP12/IL20RB/PYCARD/FCER1G/CARD11/AIM2/XCL1/ALOX15B/EREG/IL27/CCR7/IFNG/TIGIT/CD2/KLRK1/KLRC4-KLRK1/ADAM8/CRTAM/HLA-G/POU2AF1/CCDC88B/F3/SPN/NOD2/CCL19/CD244/CLECL1/IL12RB1/KLRF2/BATF/PAEP/ITK/LTA/CD6/IRF4/HGF/FOXP3/IGHD/LAPTM5/GBP5/TYROBP/CRLF2/SLAMF6/GPSM3	58
BP	GO:0046631	alpha-beta T cell activation	32/721	158/18800	7.52329e-15	5.41811e-13	4.84347e-13	CD80/IL6/LY9/JAK3/LGALS9/SASH3/TOX/LILRB4/CD3E/EBI3/MYB/EOMES/XCL1/ZNF683/IL27/PLA2G2D/IFNG/ZAP70/RASAL3/FUT7/CRTAM/GPR18/SPN/CCL19/BCL11B/IL12RB1/NKG7/BATF/ITK/IRF4/FOXP3/SLAMF6	32
BP	GO:0046632	alpha-beta T cell differentiation	26/721	111/18800	6.8968e-14	4.87979e-12	4.36224e-12	CD80/IL6/LY9/JAK3/LGALS9/SASH3/TOX/LILRB4/MYB/EOMES/ZNF683/IL27/PLA2G2D/IFNG/ZAP70/FUT7/GPR18/SPN/CCL19/BCL11B/IL12RB1/BATF/ITK/IRF4/FOXP3/SLAMF6	26
BP	GO:0042102	positive regulation of T cell proliferation	25/721	103/18800	8.72055e-14	6.06379e-12	5.42067e-12	CD80/AIF1/IL6/TNFRSF13C/JAK3/LGALS9/SASH3/TNFSF13B/CD3E/EBI3/SLAMF1/PYCARD/CARD11/XCL1/CORO1A/CCL5/ZAP70/RASAL3/IL2RA/CCDC88B/CCL19/CLECL1/IL12RB1/CD6/FOXP3	25
BP	GO:0060326	cell chemotaxis	44/721	315/18800	1.02758e-13	7.02413e-12	6.27916e-12	CCR5/CCL24/AIF1/IL6/VAV1/FGF18/XCR1/LGALS9/SLAMF1/TREM1/PLXNB3/CCR8/SPI1/RAC2/CCL18/FCER1G/F7/XCL2/CXCR3/XCL1/CCL13/CXCL9/CORO1A/CCL5/CCR7/SLAMF8/KLRK1/KLRC4-KLRK1/ADAM8/C10orf99/GPR18/NOD2/CCL19/CCL7/GREM1/TRPM2/HGF/CCL21/CCL22/CXCR6/CXCL13/CCL4/CXCL11/GPSM3	44
BP	GO:0030595	leukocyte chemotaxis	37/721	236/18800	2.76251e-13	1.85687e-11	1.65993e-11	CCR5/CCL24/AIF1/IL6/VAV1/LGALS9/SLAMF1/TREM1/SPI1/RAC2/CCL18/FCER1G/F7/XCL2/XCL1/CCL13/CXCL9/CORO1A/CCL5/CCR7/SLAMF8/KLRK1/KLRC4-KLRK1/ADAM8/C10orf99/GPR18/NOD2/CCL19/CCL7/GREM1/TRPM2/CCL21/CCL22/CXCL13/CCL4/CXCL11/GPSM3	37
BP	GO:0050671	positive regulation of lymphocyte proliferation	28/721	141/18800	6.13841e-13	4.05839e-11	3.62796e-11	CD80/AIF1/IL6/TNFRSF13C/JAK3/LGALS9/SASH3/TNFSF13B/CD3E/EBI3/SLAMF1/PYCARD/CARD11/XCL1/CORO1A/CCL5/FCRL3/ZAP70/RASAL3/IL2RA/CCDC88B/CCL19/CLECL1/IL12RB1/CD6/FOXP3/CD38/FCGR3A	28
BP	GO:0032946	positive regulation of mononuclear cell proliferation	28/721	143/18800	8.84201e-13	5.75158e-11	5.14158e-11	CD80/AIF1/IL6/TNFRSF13C/JAK3/LGALS9/SASH3/TNFSF13B/CD3E/EBI3/SLAMF1/PYCARD/CARD11/XCL1/CORO1A/CCL5/FCRL3/ZAP70/RASAL3/IL2RA/CCDC88B/CCL19/CLECL1/IL12RB1/CD6/FOXP3/CD38/FCGR3A	28
BP	GO:0043368	positive T cell selection	15/721	36/18800	1.30103e-12	8.32864e-11	7.44531e-11	IL6/LY9/TOX/CD3E/ZAP70/CD3D/SPN/BCL11B/IL12RB1/BATF/IRF4/FOXP3/CD3G/THEMIS/SLAMF6	15
BP	GO:0045058	T cell selection	17/721	49/18800	1.43662e-12	9.05293e-11	8.09278e-11	IL6/LY9/TOX/CD3E/CARD11/CCR7/ZAP70/CD3D/SPN/BCL11B/IL12RB1/BATF/IRF4/FOXP3/CD3G/THEMIS/SLAMF6	17
BP	GO:0032609	interferon-gamma production	25/721	117/18800	1.91571e-12	1.17061e-10	1.04646e-10	CD96/LGALS9/SASH3/LILRB4/CD3E/EBI3/SLAMF1/IL20RB/PYCARD/XCL1/IL27/CCR7/CR1/CD2/KLRK1/KLRC4-KLRK1/CRTAM/PGLYRP2/NOD2/CD244/IL12RB1/LTA/FOXP3/LAPTM5/SLAMF6	25
BP	GO:0032649	regulation of interferon-gamma production	25/721	117/18800	1.91571e-12	1.17061e-10	1.04646e-10	CD96/LGALS9/SASH3/LILRB4/CD3E/EBI3/SLAMF1/IL20RB/PYCARD/XCL1/IL27/CCR7/CR1/CD2/KLRK1/KLRC4-KLRK1/CRTAM/PGLYRP2/NOD2/CD244/IL12RB1/LTA/FOXP3/LAPTM5/SLAMF6	25
BP	GO:0045619	regulation of lymphocyte differentiation	31/721	181/18800	2.22913e-12	1.34181e-10	1.1995e-10	CD80/RHOH/JAK3/LGALS9/SASH3/TOX/LILRB4/MYB/IKZF3/CTLA4/CARD11/ZNF683/IL27/IFNG/CR1/FCRL3/CD2/ZAP70/SLAMF8/ADAM8/IL2RA/CRTAM/HLA-G/LAG3/PGLYRP2/CCL19/IL12RB1/CD27/PCK1/IRF4/FOXP3	31
BP	GO:0001909	leukocyte mediated cytotoxicity	26/721	131/18800	4.17926e-12	2.47867e-10	2.21579e-10	VAV1/LGALS9/TREM1/SPI1/XCL1/CORO1A/KLRC4/GZMB/FCGR1A/KLRK1/KLRC4-KLRK1/CRTAM/HLA-G/UNC13D/LAG3/FCGR2B/IGHG1/SCNN1B/IL12RB1/KLRF2/NKG7/TYROBP/SH2D1A/FCGR3A/SLAMF6/SLAMF7	26
BP	GO:0002366	leukocyte activation involved in immune response	39/721	285/18800	5.10742e-12	2.98525e-10	2.66863e-10	CD80/IL6/LY9/JAK3/LGALS9/MYB/SLAMF1/PYCARD/CD19/SPI1/RAC2/FCER1G/EOMES/ZNF683/IFNE/IL27/CORO1A/IFNG/CR1/UNC13D/BLK/ITGAL/POU2AF1/FCGR2B/PGLYRP2/SPN/CCL19/CD244/SCNN1B/IL12RB1/KLRF2/NKG7/BATF/PCK1/IRF4/FOXP3/TYROBP/CD177/SLAMF6	39
BP	GO:0002285	lymphocyte activation involved in immune response	32/721	201/18800	7.50424e-12	4.32351e-10	3.86497e-10	CD80/IL6/LY9/JAK3/LGALS9/MYB/CD19/SPI1/FCER1G/EOMES/ZNF683/IFNE/IL27/CORO1A/IFNG/CR1/UNC13D/ITGAL/POU2AF1/FCGR2B/PGLYRP2/SPN/CCL19/CD244/IL12RB1/KLRF2/NKG7/BATF/PCK1/IRF4/FOXP3/SLAMF6	32
BP	GO:0002263	cell activation involved in immune response	39/721	289/18800	7.91423e-12	4.4955e-10	4.01871e-10	CD80/IL6/LY9/JAK3/LGALS9/MYB/SLAMF1/PYCARD/CD19/SPI1/RAC2/FCER1G/EOMES/ZNF683/IFNE/IL27/CORO1A/IFNG/CR1/UNC13D/BLK/ITGAL/POU2AF1/FCGR2B/PGLYRP2/SPN/CCL19/CD244/SCNN1B/IL12RB1/KLRF2/NKG7/BATF/PCK1/IRF4/FOXP3/TYROBP/CD177/SLAMF6	39
BP	GO:0070665	positive regulation of leukocyte proliferation	28/721	158/18800	1.11572e-11	6.24956e-10	5.58674e-10	CD80/AIF1/IL6/TNFRSF13C/JAK3/LGALS9/SASH3/TNFSF13B/CD3E/EBI3/SLAMF1/PYCARD/CARD11/XCL1/CORO1A/CCL5/FCRL3/ZAP70/RASAL3/IL2RA/CCDC88B/CCL19/CLECL1/IL12RB1/CD6/FOXP3/CD38/FCGR3A	28
BP	GO:0002685	regulation of leukocyte migration	33/721	218/18800	1.44847e-11	8.00228e-10	7.15356e-10	CCL24/RHOH/AIF1/IL6/LGALS9/SLAMF1/PYCARD/SPI1/RAC2/F7/XCL2/CXCR3/XCL1/CCL5/CCR7/TNFRSF18/SLAMF8/FUT7/KLRK1/KLRC4-KLRK1/ADAM8/C10orf99/CD200R1/GPR18/SPN/NOD2/CCL19/CCL7/GREM1/CCL21/CXCL13/CCL4/GPSM3	33
BP	GO:1990266	neutrophil migration	25/721	128/18800	1.56862e-11	8.54896e-10	7.64226e-10	CCL24/RHOH/VAV1/TREM1/RAC2/CCL18/FCER1G/XCL2/XCL1/CCL13/CXCL9/CCL5/CCR7/SLAMF8/FUT7/ADAM8/NOD2/CCL19/CCL7/CD177/CCL21/CCL22/CXCL13/CCL4/CXCL11	25
BP	GO:0045580	regulation of T cell differentiation	27/721	151/18800	2.10115e-11	1.10825e-09	9.90707e-10	CD80/RHOH/JAK3/LGALS9/SASH3/TOX/LILRB4/MYB/CTLA4/CARD11/ZNF683/IL27/IFNG/CR1/CD2/ZAP70/ADAM8/IL2RA/CRTAM/HLA-G/LAG3/CCL19/IL12RB1/CD27/PCK1/IRF4/FOXP3	27
BP	GO:0001906	cell killing	30/721	185/18800	2.11576e-11	1.10825e-09	9.90707e-10	FCER2/VAV1/LGALS9/TREM1/SPI1/XCL1/CCL13/CORO1A/IFNG/KLRC4/GZMB/FCGR1A/KLRK1/KLRC4-KLRK1/CRTAM/HLA-G/UNC13D/HAMP/LAG3/FCGR2B/IGHG1/SCNN1B/IL12RB1/KLRF2/NKG7/TYROBP/SH2D1A/FCGR3A/SLAMF6/SLAMF7	30
BP	GO:0002683	negative regulation of immune system process	48/721	425/18800	2.11592e-11	1.10825e-09	9.90707e-10	CD80/GPR68/VSIG4/CD96/JAK3/LGALS9/LILRB4/SLAMF1/MMP12/IL20RB/HLA-DOB/TNFAIP8L2/CTLA4/SPI1/C1QC/XCL1/PDCD1/PLA2G2D/CR1/TIGIT/FCRL3/SLAMF8/KLRK1/KLRC4-KLRK1/IL2RA/CRTAM/HLA-G/BLK/LAG3/FCGR2B/PGLYRP2/CD200R1/GPR18/SPN/NOD2/LAX1/GREM1/FOXP3/UBASH3A/LAPTM5/TYROBP/SH2D1A/TBC1D10C/SLA2/CCL21/LST1/GPR55/CST7	48
BP	GO:0031295	T cell costimulation	15/721	45/18800	5.83987e-11	3.01951e-09	2.69926e-09	CD80/TNFRSF13C/VAV1/LILRB4/TNFSF13B/CD3E/CARD11/CD5/CCR7/ICOS/KLRK1/KLRC4-KLRK1/LCK/CCL19/CCL21	15
BP	GO:1902105	regulation of leukocyte differentiation	37/721	283/18800	6.97914e-11	3.56289e-09	3.18502e-09	CD80/RHOH/GPR68/JAK3/LGALS9/SASH3/TOX/LILRB4/MYB/IKZF3/CTLA4/CARD11/C1QC/ZNF683/IL27/IFNG/CR1/FCRL3/CD2/ZAP70/SLAMF8/ADAM8/IL2RA/CRTAM/HLA-G/LAG3/FCGR2B/PGLYRP2/CCL19/IL12RB1/CD27/PCK1/IRF4/FOXP3/DCSTAMP/TYROBP/GPR55	37
BP	GO:0019221	cytokine-mediated signaling pathway	51/721	486/18800	7.40221e-11	3.73164e-09	3.33586e-09	CCR5/CCL24/PYDC1/IL6/TNFRSF13C/JAK3/XCR1/LILRB4/TNFSF13B/EBI3/MMP12/IL20RB/PYCARD/TNFRSF17/IL10RA/CCR8/SPI1/GFI1/CCL18/FCER1G/AIM2/PRLR/XCL2/CXCR3/XCL1/IL2RG/CCL13/CXCL9/IFNE/EREG/CCL5/CCR7/IFNG/TNFRSF18/IL21R/IL2RA/IL9R/F3/CCL19/ZBP1/CCL7/IL12RB1/IL2RB/LAPTM5/CCL21/CRLF2/CCL22/CXCR6/CXCL13/CCL4/CXCL11	51
BP	GO:0032103	positive regulation of response to external stimulus	48/721	442/18800	8.38482e-11	4.17481e-09	3.73203e-09	CCL24/AIF1/IL6/VAV1/FGF18/LGALS9/TLR10/PYHIN1/SLAMF1/MMP12/PLA2G2A/PYCARD/SPI1/RAC2/AIM2/F7/XCL2/XCL1/EREG/ARTN/CCL5/CCR7/IFNG/KLRC4/KLRK1/KLRC4-KLRK1/ADAM8/CRTAM/HLA-G/F3/LAG3/NOD2/CCL19/ZBP1/CCL7/NKG7/FABP4/PLG/LTA/GBP5/TYROBP/SH2D1A/CCL21/PTGER3/CXCL13/SLAMF6/CCL4/GPSM3	48
BP	GO:0002699	positive regulation of immune effector process	34/721	248/18800	1.14304e-10	5.6218e-09	5.02556e-09	CD80/FCER2/IL6/VAV1/MZB1/LGALS9/SASH3/MYB/SLAMF1/SPI1/RAC2/XCL1/IFNG/KLRC4/CR1/KLRK1/KLRC4-KLRK1/CRTAM/HLA-G/UNC13D/BLK/LAG3/NOD2/CCL19/CD244/IL12RB1/PCK1/LTA/FOXP3/LAPTM5/TYROBP/SH2D1A/CD177/SLAMF6	34
BP	GO:0031294	lymphocyte costimulation	15/721	47/18800	1.18492e-10	5.75758e-09	5.14693e-09	CD80/TNFRSF13C/VAV1/LILRB4/TNFSF13B/CD3E/CARD11/CD5/CCR7/ICOS/KLRK1/KLRC4-KLRK1/LCK/CCL19/CCL21	15
BP	GO:0070098	chemokine-mediated signaling pathway	20/721	89/18800	1.20092e-10	5.76584e-09	5.15432e-09	CCR5/CCL24/XCR1/CCR8/CCL18/XCL2/CXCR3/XCL1/CCL13/CXCL9/CCL5/CCR7/CCL19/CCL7/CCL21/CCL22/CXCR6/CXCL13/CCL4/CXCL11	20
BP	GO:0002703	regulation of leukocyte mediated immunity	33/721	236/18800	1.26736e-10	6.01324e-09	5.37548e-09	FCER2/IL6/CD96/VAV1/JAK3/LGALS9/SASH3/LILRB4/SLAMF1/IL20RB/SPI1/RAC2/XCL1/KLRC4/CR1/FUT7/KLRK1/KLRC4-KLRK1/CRTAM/HLA-G/UNC13D/BLK/LAG3/FCGR2B/NOD2/IL12RB1/WAS/LTA/FOXP3/TYROBP/SH2D1A/CD177/SLAMF6	33
BP	GO:0048247	lymphocyte chemotaxis	17/721	64/18800	1.77847e-10	8.3402e-09	7.45564e-09	CCL24/CCL18/XCL2/XCL1/CCL13/CCL5/KLRK1/KLRC4-KLRK1/ADAM8/C10orf99/CCL19/CCL7/CCL21/CCL22/CXCL13/CCL4/CXCL11	17
BP	GO:0097530	granulocyte migration	26/721	154/18800	1.85638e-10	8.60549e-09	7.6928e-09	CCL24/RHOH/VAV1/SLAMF1/TREM1/RAC2/CCL18/FCER1G/XCL2/XCL1/CCL13/CXCL9/CCL5/CCR7/SLAMF8/FUT7/ADAM8/NOD2/CCL19/CCL7/CD177/CCL21/CCL22/CXCL13/CCL4/CXCL11	26
BP	GO:0043367	CD4-positive, alpha-beta T cell differentiation	19/721	82/18800	1.98982e-10	9.11928e-09	8.15209e-09	CD80/IL6/LY9/JAK3/LGALS9/SASH3/TOX/MYB/IL27/PLA2G2D/IFNG/FUT7/SPN/CCL19/IL12RB1/BATF/IRF4/FOXP3/SLAMF6	19
BP	GO:0035710	CD4-positive, alpha-beta T cell activation	21/721	102/18800	2.37157e-10	1.07467e-08	9.6069e-09	CD80/IL6/LY9/JAK3/LGALS9/SASH3/TOX/MYB/XCL1/IL27/PLA2G2D/IFNG/FUT7/SPN/CCL19/IL12RB1/NKG7/BATF/IRF4/FOXP3/SLAMF6	21
BP	GO:0002688	regulation of leukocyte chemotaxis	23/721	124/18800	3.02183e-10	1.35412e-08	1.2105e-08	AIF1/IL6/LGALS9/SLAMF1/SPI1/RAC2/F7/XCL2/XCL1/CCL5/CCR7/SLAMF8/KLRK1/KLRC4-KLRK1/GPR18/NOD2/CCL19/CCL7/GREM1/CCL21/CXCL13/CCL4/GPSM3	23
BP	GO:0002228	natural killer cell mediated immunity	18/721	75/18800	3.21296e-10	1.42394e-08	1.27292e-08	CD96/VAV1/LGALS9/CORO1A/KLRC4/GZMB/KLRK1/KLRC4-KLRK1/CRTAM/HLA-G/UNC13D/LAG3/KLRF2/NKG7/SH2D1A/FCGR3A/SLAMF6/SLAMF7	18
BP	GO:0002292	T cell differentiation involved in immune response	18/721	76/18800	4.06133e-10	1.78036e-08	1.59154e-08	CD80/IL6/LY9/JAK3/LGALS9/MYB/FCER1G/EOMES/IL27/IFNG/SPN/CCL19/IL12RB1/BATF/PCK1/IRF4/FOXP3/SLAMF6	18
BP	GO:0051250	negative regulation of lymphocyte activation	26/721	161/18800	5.07163e-10	2.19934e-08	1.96608e-08	CD80/VSIG4/JAK3/LGALS9/LILRB4/IL20RB/TNFAIP8L2/CTLA4/XCL1/PLA2G2D/CR1/TIGIT/IL2RA/CRTAM/HLA-G/BLK/LAG3/FCGR2B/PGLYRP2/SPN/LAX1/FOXP3/LAPTM5/TYROBP/TBC1D10C/LST1	26
BP	GO:1990868	response to chemokine	20/721	97/18800	6.18019e-10	2.62365e-08	2.34539e-08	CCR5/CCL24/XCR1/CCR8/CCL18/XCL2/CXCR3/XCL1/CCL13/CXCL9/CCL5/CCR7/CCL19/CCL7/CCL21/CCL22/CXCR6/CXCL13/CCL4/CXCL11	20
BP	GO:1990869	cellular response to chemokine	20/721	97/18800	6.18019e-10	2.62365e-08	2.34539e-08	CCR5/CCL24/XCR1/CCR8/CCL18/XCL2/CXCR3/XCL1/CCL13/CXCL9/CCL5/CCR7/CCL19/CCL7/CCL21/CCL22/CXCR6/CXCL13/CCL4/CXCL11	20
BP	GO:0097529	myeloid leukocyte migration	31/721	229/18800	1.04368e-09	4.38454e-08	3.91952e-08	CCL24/RHOH/AIF1/IL6/VAV1/SLAMF1/TREM1/SPI1/RAC2/CCL18/FCER1G/XCL2/XCL1/CCL13/CXCL9/CCL5/CCR7/SLAMF8/FUT7/ADAM8/CD200R1/NOD2/CCL19/CCL7/GREM1/CD177/CCL21/CCL22/CXCL13/CCL4/CXCL11	31
BP	GO:0042267	natural killer cell mediated cytotoxicity	17/721	72/18800	1.31183e-09	5.4526e-08	4.8743e-08	VAV1/LGALS9/CORO1A/KLRC4/GZMB/KLRK1/KLRC4-KLRK1/CRTAM/HLA-G/UNC13D/LAG3/KLRF2/NKG7/SH2D1A/FCGR3A/SLAMF6/SLAMF7	17
BP	GO:0070664	negative regulation of leukocyte proliferation	19/721	91/18800	1.32496e-09	5.4526e-08	4.8743e-08	CD80/VSIG4/LGALS9/LILRB4/IL20RB/CTLA4/XCL1/PLA2G2D/CR1/IL2RA/CRTAM/HLA-G/BLK/FCGR2B/SPN/GREM1/FOXP3/TYROBP/LST1	19
BP	GO:0002695	negative regulation of leukocyte activation	28/721	193/18800	1.38125e-09	5.62686e-08	5.03008e-08	CD80/VSIG4/JAK3/LGALS9/LILRB4/IL20RB/TNFAIP8L2/CTLA4/SPI1/XCL1/PLA2G2D/CR1/TIGIT/IL2RA/CRTAM/HLA-G/BLK/LAG3/FCGR2B/PGLYRP2/SPN/LAX1/FOXP3/LAPTM5/TYROBP/TBC1D10C/LST1/CST7	28
BP	GO:0050672	negative regulation of lymphocyte proliferation	18/721	84/18800	2.312e-09	9.32431e-08	8.33538e-08	CD80/VSIG4/LGALS9/LILRB4/IL20RB/CTLA4/XCL1/PLA2G2D/CR1/IL2RA/CRTAM/HLA-G/BLK/FCGR2B/SPN/FOXP3/TYROBP/LST1	18
BP	GO:0032945	negative regulation of mononuclear cell proliferation	18/721	85/18800	2.82957e-09	1.10934e-07	9.91686e-08	CD80/VSIG4/LGALS9/LILRB4/IL20RB/CTLA4/XCL1/PLA2G2D/CR1/IL2RA/CRTAM/HLA-G/BLK/FCGR2B/SPN/FOXP3/TYROBP/LST1	18
BP	GO:0002286	T cell activation involved in immune response	21/721	116/18800	2.83318e-09	1.10934e-07	9.91686e-08	CD80/IL6/LY9/JAK3/LGALS9/MYB/FCER1G/EOMES/IFNE/IL27/IFNG/ITGAL/FCGR2B/SPN/CCL19/IL12RB1/BATF/PCK1/IRF4/FOXP3/SLAMF6	21
BP	GO:0071675	regulation of mononuclear cell migration	21/721	116/18800	2.83318e-09	1.10934e-07	9.91686e-08	AIF1/LGALS9/SLAMF1/PYCARD/SPI1/XCL2/XCL1/CCL5/CCR7/SLAMF8/KLRK1/KLRC4-KLRK1/ADAM8/C10orf99/CD200R1/SPN/CCL7/GREM1/CCL21/CXCL13/CCL4	21
BP	GO:0030593	neutrophil chemotaxis	20/721	106/18800	3.19017e-09	1.22719e-07	1.09704e-07	CCL24/VAV1/TREM1/RAC2/CCL18/FCER1G/XCL2/XCL1/CCL13/CXCL9/CCL5/CCR7/NOD2/CCL19/CCL7/CCL21/CCL22/CXCL13/CCL4/CXCL11	20
BP	GO:0002706	regulation of lymphocyte mediated immunity	26/721	175/18800	3.19502e-09	1.22719e-07	1.09704e-07	FCER2/IL6/CD96/VAV1/LGALS9/SASH3/LILRB4/SLAMF1/IL20RB/XCL1/KLRC4/CR1/FUT7/KLRK1/KLRC4-KLRK1/CRTAM/HLA-G/LAG3/FCGR2B/NOD2/IL12RB1/WAS/LTA/FOXP3/SH2D1A/SLAMF6	26
BP	GO:0072678	T cell migration	16/721	67/18800	3.3595e-09	1.27819e-07	1.14263e-07	AIF1/PYCARD/XCL2/GPR15/XCL1/CCL5/ZAP70/ADAM8/C10orf99/ITGAL/MYO1G/CD200R1/SPN/CCL21/CXCL13/CXCL11	16
BP	GO:0002687	positive regulation of leukocyte migration	23/721	141/18800	4.14309e-09	1.5616e-07	1.39598e-07	CCL24/AIF1/IL6/LGALS9/SLAMF1/PYCARD/SPI1/RAC2/F7/XCL2/XCL1/CCL5/CCR7/TNFRSF18/FUT7/ADAM8/SPN/CCL19/CCL7/CCL21/CXCL13/CCL4/GPSM3	23
BP	GO:0002287	alpha-beta T cell activation involved in immune response	16/721	68/18800	4.23872e-09	1.56833e-07	1.40199e-07	CD80/IL6/LY9/JAK3/LGALS9/MYB/EOMES/IL27/IFNG/SPN/CCL19/IL12RB1/BATF/IRF4/FOXP3/SLAMF6	16
BP	GO:0002293	alpha-beta T cell differentiation involved in immune response	16/721	68/18800	4.23872e-09	1.56833e-07	1.40199e-07	CD80/IL6/LY9/JAK3/LGALS9/MYB/EOMES/IL27/IFNG/SPN/CCL19/IL12RB1/BATF/IRF4/FOXP3/SLAMF6	16
BP	GO:0032613	interleukin-10 production	15/721	63/18800	1.08725e-08	3.91505e-07	3.49983e-07	IL6/JAK3/LGALS9/SASH3/LILRB4/IL20RB/PYCARD/XCL1/TIGIT/FCGR2B/NOD2/IRF4/HGF/FOXP3/TYROBP	15
BP	GO:0032653	regulation of interleukin-10 production	15/721	63/18800	1.08725e-08	3.91505e-07	3.49983e-07	IL6/JAK3/LGALS9/SASH3/LILRB4/IL20RB/PYCARD/XCL1/TIGIT/FCGR2B/NOD2/IRF4/HGF/FOXP3/TYROBP	15
BP	GO:2000401	regulation of lymphocyte migration	15/721	63/18800	1.08725e-08	3.91505e-07	3.49983e-07	AIF1/PYCARD/XCL2/XCL1/CCL5/KLRK1/KLRC4-KLRK1/ADAM8/C10orf99/CD200R1/SPN/CCL7/CCL21/CXCL13/CCL4	15
BP	GO:0050868	negative regulation of T cell activation	21/721	125/18800	1.13948e-08	4.06683e-07	3.6355e-07	CD80/VSIG4/JAK3/LGALS9/LILRB4/IL20RB/TNFAIP8L2/CTLA4/XCL1/PLA2G2D/CR1/TIGIT/IL2RA/CRTAM/HLA-G/LAG3/FCGR2B/SPN/LAX1/FOXP3/LAPTM5	21
BP	GO:1903706	regulation of hemopoiesis	39/721	371/18800	1.26893e-08	4.48913e-07	4.01302e-07	CD80/RHOH/GPR68/JAK3/LGALS9/SASH3/TOX/LILRB4/MYB/IKZF3/CTLA4/SPI1/GPR171/CARD11/C1QC/ZNF683/IL27/IFNG/CR1/FCRL3/CD2/ZAP70/SLAMF8/ADAM8/IL2RA/CRTAM/HLA-G/LAG3/FCGR2B/PGLYRP2/CCL19/IL12RB1/CD27/PCK1/IRF4/FOXP3/DCSTAMP/TYROBP/GPR55	39
BP	GO:0030101	natural killer cell activation	18/721	93/18800	1.28132e-08	4.49355e-07	4.01696e-07	TOX/SLAMF1/ZNF683/IFNE/CORO1A/CD2/KLRK1/KLRC4-KLRK1/IL21R/UNC13D/PGLYRP2/CD244/KLRF2/NKG7/IL2RB/TYROBP/FCGR3A/SLAMF7	18
BP	GO:0046634	regulation of alpha-beta T cell activation	19/721	105/18800	1.61827e-08	5.62627e-07	5.02955e-07	CD80/JAK3/LGALS9/SASH3/LILRB4/CD3E/EBI3/MYB/XCL1/ZNF683/IL27/IFNG/ZAP70/RASAL3/CRTAM/CCL19/IL12RB1/IRF4/FOXP3	19
BP	GO:0031343	positive regulation of cell killing	15/721	65/18800	1.71896e-08	5.92526e-07	5.29683e-07	FCER2/VAV1/SPI1/XCL1/IFNG/KLRC4/KLRK1/KLRC4-KLRK1/CRTAM/HLA-G/LAG3/IL12RB1/TYROBP/SH2D1A/SLAMF6	15
BP	GO:0071621	granulocyte chemotaxis	21/721	128/18800	1.75878e-08	5.98211e-07	5.34766e-07	CCL24/VAV1/SLAMF1/TREM1/RAC2/CCL18/FCER1G/XCL2/XCL1/CCL13/CXCL9/CCL5/CCR7/NOD2/CCL19/CCL7/CCL21/CCL22/CXCL13/CCL4/CXCL11	21
BP	GO:0050866	negative regulation of cell activation	28/721	216/18800	1.76512e-08	5.98211e-07	5.34766e-07	CD80/VSIG4/JAK3/LGALS9/LILRB4/IL20RB/TNFAIP8L2/CTLA4/SPI1/XCL1/PLA2G2D/CR1/TIGIT/IL2RA/CRTAM/HLA-G/BLK/LAG3/FCGR2B/PGLYRP2/SPN/LAX1/FOXP3/LAPTM5/TYROBP/TBC1D10C/LST1/CST7	28
BP	GO:0043373	CD4-positive, alpha-beta T cell lineage commitment	9/721	20/18800	1.96235e-08	6.55998e-07	5.86424e-07	IL6/LY9/TOX/SPN/IL12RB1/BATF/IRF4/FOXP3/SLAMF6	9
BP	GO:0002407	dendritic cell chemotaxis	10/721	26/18800	1.96816e-08	6.55998e-07	5.86424e-07	CCR5/LGALS9/SLAMF1/SPI1/CCL5/CCR7/SLAMF8/CCL19/TRPM2/CCL21	10
BP	GO:0071677	positive regulation of mononuclear cell migration	15/721	66/18800	2.14658e-08	7.09602e-07	6.34342e-07	AIF1/LGALS9/SLAMF1/PYCARD/SPI1/XCL2/XCL1/CCL5/CCR7/ADAM8/SPN/CCL7/CCL21/CXCL13/CCL4	15
BP	GO:0036336	dendritic cell migration	11/721	33/18800	2.1889e-08	7.1771e-07	6.4159e-07	CCR5/ASB2/LGALS9/SLAMF1/SPI1/CCL5/CCR7/SLAMF8/CCL19/TRPM2/CCL21	11
BP	GO:0002294	CD4-positive, alpha-beta T cell differentiation involved in immune response	15/721	67/18800	2.66887e-08	8.6803e-07	7.75967e-07	CD80/IL6/LY9/JAK3/LGALS9/MYB/IL27/IFNG/SPN/CCL19/IL12RB1/BATF/IRF4/FOXP3/SLAMF6	15
BP	GO:1903038	negative regulation of leukocyte cell-cell adhesion	22/721	144/18800	3.08565e-08	9.95555e-07	8.89967e-07	CD80/VSIG4/JAK3/LGALS9/LILRB4/IL20RB/TNFAIP8L2/CTLA4/XCL1/PLA2G2D/CR1/TIGIT/IL2RA/CRTAM/HLA-G/LAG3/FCGR2B/SPN/LAX1/FOXP3/LAPTM5/CCL21	22
BP	GO:0002548	monocyte chemotaxis	15/721	70/18800	5.00373e-08	1.60159e-06	1.43173e-06	CCL24/AIF1/IL6/CCL18/XCL2/XCL1/CCL13/CCL5/SLAMF8/CCL19/CCL7/GREM1/CCL21/CCL22/CCL4	15
BP	GO:0002363	alpha-beta T cell lineage commitment	9/721	22/18800	5.42336e-08	1.70878e-06	1.52755e-06	IL6/LY9/TOX/SPN/IL12RB1/BATF/IRF4/FOXP3/SLAMF6	9
BP	GO:0043369	CD4-positive or CD8-positive, alpha-beta T cell lineage commitment	9/721	22/18800	5.42336e-08	1.70878e-06	1.52755e-06	IL6/LY9/TOX/SPN/IL12RB1/BATF/IRF4/FOXP3/SLAMF6	9
BP	GO:0045066	regulatory T cell differentiation	11/721	36/18800	6.11642e-08	1.91221e-06	1.7094e-06	LGALS9/TOX/LILRB4/CTLA4/PLA2G2D/IFNG/CR1/FUT7/HLA-G/LAG3/FOXP3	11
BP	GO:0002705	positive regulation of leukocyte mediated immunity	21/721	138/18800	6.79676e-08	2.10856e-06	1.88493e-06	FCER2/IL6/VAV1/SASH3/SLAMF1/SPI1/XCL1/KLRC4/KLRK1/KLRC4-KLRK1/CRTAM/HLA-G/LAG3/NOD2/IL12RB1/LTA/FOXP3/TYROBP/SH2D1A/CD177/SLAMF6	21
BP	GO:0045088	regulation of innate immune response	28/721	231/18800	7.6011e-08	2.3401e-06	2.09191e-06	VSIG4/CD96/VAV1/NCF1/LGALS9/PYHIN1/MMP12/PYCARD/SPI1/AIM2/EREG/CCL5/KLRC4/CR1/SLAMF8/KLRK1/KLRC4-KLRK1/ADAM8/CRTAM/HLA-G/LAG3/FCGR2B/NOD2/ZBP1/GBP5/TYROBP/SH2D1A/SLAMF6	28
BP	GO:0031349	positive regulation of defense response	32/721	289/18800	7.81127e-08	2.38658e-06	2.13346e-06	CCL24/IL6/VAV1/TLR10/PYHIN1/MMP12/PLA2G2A/PYCARD/SPI1/AIM2/EREG/CCL5/CCR7/IFNG/KLRC4/KLRK1/KLRC4-KLRK1/ADAM8/CRTAM/HLA-G/LAG3/NOD2/ZBP1/NKG7/FABP4/LTA/GBP5/TYROBP/SH2D1A/PTGER3/SLAMF6/GPSM3	32
BP	GO:0002274	myeloid leukocyte activation	28/721	232/18800	8.3367e-08	2.52796e-06	2.25985e-06	RHOH/VSIG4/AIF1/IL6/LGALS9/LILRB4/SLAMF1/PLA2G2A/PYCARD/SPI1/RAC2/FCER1G/CCL5/IFNG/CD2/UNC13D/BLK/C1QA/HAMP/FCGR2B/SCNN1B/BATF/IRF4/DCSTAMP/TYROBP/CD177/CRLF2/CST7	28
BP	GO:2000403	positive regulation of lymphocyte migration	11/721	37/18800	8.40428e-08	2.52944e-06	2.26117e-06	AIF1/PYCARD/XCL2/XCL1/CCL5/ADAM8/SPN/CCL7/CCL21/CXCL13/CCL4	11
BP	GO:0032623	interleukin-2 production	14/721	63/18800	8.58878e-08	2.54695e-06	2.27682e-06	CD80/VSIG4/SASH3/LILRB4/CD3E/IL20RB/CARD11/XCL1/CR1/LAG3/NOD2/IRF4/FOXP3/LAPTM5	14
BP	GO:0032663	regulation of interleukin-2 production	14/721	63/18800	8.58878e-08	2.54695e-06	2.27682e-06	CD80/VSIG4/SASH3/LILRB4/CD3E/IL20RB/CARD11/XCL1/CR1/LAG3/NOD2/IRF4/FOXP3/LAPTM5	14
BP	GO:0045089	positive regulation of innate immune response	21/721	140/18800	8.76407e-08	2.57996e-06	2.30633e-06	VAV1/PYHIN1/MMP12/PYCARD/SPI1/AIM2/EREG/CCL5/KLRC4/KLRK1/KLRC4-KLRK1/ADAM8/CRTAM/HLA-G/LAG3/NOD2/ZBP1/GBP5/TYROBP/SH2D1A/SLAMF6	21
BP	GO:0002690	positive regulation of leukocyte chemotaxis	17/721	94/18800	9.25718e-08	2.68591e-06	2.40105e-06	AIF1/IL6/LGALS9/SLAMF1/SPI1/RAC2/F7/XCL2/XCL1/CCL5/CCR7/CCL19/CCL7/CCL21/CXCL13/CCL4/GPSM3	17
BP	GO:0045582	positive regulation of T cell differentiation	17/721	94/18800	9.25718e-08	2.68591e-06	2.40105e-06	CD80/RHOH/LGALS9/SASH3/LILRB4/MYB/IFNG/CR1/ZAP70/ADAM8/IL2RA/HLA-G/CCL19/IL12RB1/CD27/PCK1/FOXP3	17
BP	GO:0007204	positive regulation of cytosolic calcium ion concentration	34/721	325/18800	1.22878e-07	3.533e-06	3.15829e-06	CCR5/JAK3/XCR1/AVPR1A/TMEM38A/JSRP1/P2RY10/CD19/CCR8/LPAR3/CXCR3/FASLG/XCL1/CXCL9/CORO1A/CCR7/GPR174/LCK/GPR18/CCL19/GNA15/MS4A1/TRPM2/CD38/CCL21/P2RX5/GPR55/P2RX1/PTGER1/PTGER3/CD52/CXCR6/CXCL13/CXCL11	34
BP	GO:0045621	positive regulation of lymphocyte differentiation	18/721	107/18800	1.23519e-07	3.533e-06	3.15829e-06	CD80/RHOH/LGALS9/SASH3/TOX/LILRB4/MYB/IFNG/CR1/ZAP70/ADAM8/IL2RA/HLA-G/CCL19/IL12RB1/CD27/PCK1/FOXP3	18
BP	GO:0050854	regulation of antigen receptor-mediated signaling pathway	14/721	66/18800	1.59863e-07	4.54034e-06	4.0588e-06	LILRB4/CD19/CARD11/KCNN4/TRAT1/CCR7/FCRL3/BLK/FCGR2B/LCK/UBASH3A/LAPTM5/SH2D1A/SLA2	14
BP	GO:0002524	hypersensitivity	7/721	13/18800	1.66254e-07	4.68882e-06	4.19153e-06	IL20RB/CCR7/FCGR1A/FUT7/FCGR2B/IGHG1/FCGR3A	7
BP	GO:0032729	positive regulation of interferon-gamma production	15/721	77/18800	1.9066e-07	5.33981e-06	4.77347e-06	LGALS9/SASH3/CD3E/EBI3/SLAMF1/PYCARD/IL27/CD2/KLRK1/KLRC4-KLRK1/CRTAM/CD244/IL12RB1/LTA/SLAMF6	15
BP	GO:0046637	regulation of alpha-beta T cell differentiation	14/721	67/18800	1.95041e-07	5.42484e-06	4.84949e-06	CD80/JAK3/LGALS9/SASH3/LILRB4/MYB/ZNF683/IL27/IFNG/ZAP70/CCL19/IL12RB1/IRF4/FOXP3	14
BP	GO:0002438	acute inflammatory response to antigenic stimulus	9/721	25/18800	2.00821e-07	5.54735e-06	4.959e-06	IL20RB/PLA2G2D/CCR7/FCGR1A/FUT7/FCGR2B/IGHG1/CD6/FCGR3A	9
BP	GO:0001912	positive regulation of leukocyte mediated cytotoxicity	13/721	58/18800	2.2331e-07	6.12658e-06	5.4768e-06	VAV1/SPI1/XCL1/KLRC4/KLRK1/KLRC4-KLRK1/CRTAM/HLA-G/LAG3/IL12RB1/TYROBP/SH2D1A/SLAMF6	13
BP	GO:0031341	regulation of cell killing	17/721	100/18800	2.35846e-07	6.41602e-06	5.73554e-06	FCER2/VAV1/LGALS9/SPI1/XCL1/IFNG/KLRC4/KLRK1/KLRC4-KLRK1/CRTAM/HLA-G/LAG3/FCGR2B/IL12RB1/TYROBP/SH2D1A/SLAMF6	17
BP	GO:0042130	negative regulation of T cell proliferation	14/721	68/18800	2.37041e-07	6.41602e-06	5.73554e-06	CD80/VSIG4/LGALS9/LILRB4/IL20RB/CTLA4/XCL1/PLA2G2D/CR1/IL2RA/CRTAM/HLA-G/SPN/FOXP3	14
BP	GO:0046635	positive regulation of alpha-beta T cell activation	14/721	69/18800	2.87008e-07	7.71669e-06	6.89827e-06	CD80/LGALS9/SASH3/LILRB4/CD3E/EBI3/MYB/XCL1/IFNG/ZAP70/RASAL3/CCL19/IL12RB1/FOXP3	14
BP	GO:1901623	regulation of lymphocyte chemotaxis	9/721	26/18800	2.96719e-07	7.92495e-06	7.08444e-06	XCL2/XCL1/CCL5/KLRK1/KLRC4-KLRK1/CCL7/CCL21/CXCL13/CCL4	9
BP	GO:0032689	negative regulation of interferon-gamma production	11/721	42/18800	3.53156e-07	9.37024e-06	8.37644e-06	CD96/LGALS9/LILRB4/SLAMF1/IL20RB/XCL1/CR1/PGLYRP2/NOD2/FOXP3/LAPTM5	11
BP	GO:0051480	regulation of cytosolic calcium ion concentration	35/721	356/18800	3.63119e-07	9.57162e-06	8.55646e-06	CCR5/JAK3/XCR1/AVPR1A/TMEM38A/JSRP1/P2RY10/CD19/CCR8/LPAR3/CXCR3/FASLG/XCL1/CXCL9/CORO1A/CCR7/GPR174/LCK/GPR18/CCL19/GNA15/MS4A1/TRPM2/ATP2B2/CD38/CCL21/P2RX5/GPR55/P2RX1/PTGER1/PTGER3/CD52/CXCR6/CXCL13/CXCL11	35
BP	GO:0002577	regulation of antigen processing and presentation	8/721	20/18800	3.76539e-07	9.86092e-06	8.81508e-06	PYCARD/HLA-DOB/CCR7/FCGR2B/NOD2/CCL19/WAS/CCL21	8
BP	GO:0050921	positive regulation of chemotaxis	20/721	140/18800	3.9886e-07	1.03781e-05	9.27738e-06	AIF1/IL6/FGF18/LGALS9/SLAMF1/SPI1/RAC2/F7/XCL2/XCL1/ARTN/CCL5/CCR7/F3/CCL19/CCL7/CCL21/CXCL13/CCL4/GPSM3	20
BP	GO:0002708	positive regulation of lymphocyte mediated immunity	18/721	117/18800	4.94082e-07	1.27733e-05	1.14186e-05	FCER2/IL6/VAV1/SASH3/SLAMF1/XCL1/KLRC4/KLRK1/KLRC4-KLRK1/CRTAM/HLA-G/LAG3/NOD2/IL12RB1/LTA/FOXP3/SH2D1A/SLAMF6	18
BP	GO:0071346	cellular response to interferon-gamma	18/721	118/18800	5.62491e-07	1.4433e-05	1.29023e-05	CCL24/AIF1/LGALS9/CCL18/XCL2/FASLG/XCL1/CCL13/CCL5/IFNG/CCL19/CCL7/IL12RB1/WAS/GBP5/CCL21/CCL22/CCL4	18
BP	GO:0050920	regulation of chemotaxis	26/721	225/18800	5.6544e-07	1.4433e-05	1.29023e-05	AIF1/IL6/FGF18/LGALS9/SLAMF1/SPI1/RAC2/F7/XCL2/XCL1/ARTN/CCL5/CCR7/SLAMF8/KLRK1/KLRC4-KLRK1/F3/GPR18/NOD2/CCL19/CCL7/GREM1/CCL21/CXCL13/CCL4/GPSM3	26
BP	GO:0035747	natural killer cell chemotaxis	6/721	10/18800	5.73638e-07	1.45502e-05	1.3007e-05	XCL1/CCL5/KLRK1/KLRC4-KLRK1/CCL7/CCL4	6
BP	GO:2000404	regulation of T cell migration	11/721	44/18800	5.89958e-07	1.48706e-05	1.32935e-05	AIF1/PYCARD/XCL2/XCL1/CCL5/ADAM8/C10orf99/CD200R1/SPN/CCL21/CXCL13	11
BP	GO:0002360	T cell lineage commitment	9/721	28/18800	6.12179e-07	1.52402e-05	1.36239e-05	IL6/LY9/TOX/SPN/IL12RB1/BATF/IRF4/FOXP3/SLAMF6	9
BP	GO:0032703	negative regulation of interleukin-2 production	9/721	28/18800	6.12179e-07	1.52402e-05	1.36239e-05	VSIG4/LILRB4/IL20RB/XCL1/CR1/LAG3/NOD2/FOXP3/LAPTM5	9
BP	GO:1902107	positive regulation of leukocyte differentiation	21/721	157/18800	6.30604e-07	1.55075e-05	1.38628e-05	CD80/RHOH/GPR68/LGALS9/SASH3/TOX/LILRB4/MYB/IFNG/CR1/ZAP70/ADAM8/IL2RA/HLA-G/CCL19/IL12RB1/CD27/PCK1/FOXP3/DCSTAMP/TYROBP	21
BP	GO:1903708	positive regulation of hemopoiesis	21/721	157/18800	6.30604e-07	1.55075e-05	1.38628e-05	CD80/RHOH/GPR68/LGALS9/SASH3/TOX/LILRB4/MYB/IFNG/CR1/ZAP70/ADAM8/IL2RA/HLA-G/CCL19/IL12RB1/CD27/PCK1/FOXP3/DCSTAMP/TYROBP	21
BP	GO:0022408	negative regulation of cell-cell adhesion	24/721	199/18800	7.04805e-07	1.72271e-05	1.54e-05	CD80/VSIG4/JAK3/LGALS9/LILRB4/IL20RB/TNFAIP8L2/CTLA4/SPI1/XCL1/PLA2G2D/CR1/TIGIT/IL2RA/CRTAM/HLA-G/LAG3/FCGR2B/SPN/LAX1/PLG/FOXP3/LAPTM5/CCL21	24
BP	GO:0001910	regulation of leukocyte mediated cytotoxicity	15/721	85/18800	7.31074e-07	1.77616e-05	1.58778e-05	VAV1/LGALS9/SPI1/XCL1/KLRC4/KLRK1/KLRC4-KLRK1/CRTAM/HLA-G/LAG3/FCGR2B/IL12RB1/TYROBP/SH2D1A/SLAMF6	15
BP	GO:0071887	leukocyte apoptotic process	17/721	109/18800	8.38825e-07	2.02574e-05	1.81089e-05	CCR5/IL6/JAK3/LGALS9/FASLG/PDCD1/CCL5/CCR7/ADAM8/IL2RA/BLK/NOD2/CCL19/HSH2D/CD27/CD3G/CCL21	17
BP	GO:0042093	T-helper cell differentiation	13/721	65/18800	9.07348e-07	2.17818e-05	1.94716e-05	CD80/IL6/LY9/JAK3/MYB/IL27/SPN/CCL19/IL12RB1/BATF/IRF4/FOXP3/SLAMF6	13
BP	GO:0002819	regulation of adaptive immune response	23/721	188/18800	9.30543e-07	2.22064e-05	1.98512e-05	CD80/FCER2/IL6/JAK3/SASH3/LILRB4/TNFSF13B/SLAMF1/IL20RB/PYCARD/CD48/XCL1/IL27/CR1/FUT7/HLA-G/FCGR2B/NOD2/CCL19/IL12RB1/WAS/LTA/FOXP3	23
BP	GO:0097028	dendritic cell differentiation	11/721	47/18800	1.20632e-06	2.86183e-05	2.5583e-05	LGALS9/SPI1/CCR7/HLA-G/BLK/FCGR2B/CCL19/BATF/TRPM2/IRF4/DCSTAMP	11
BP	GO:2000508	regulation of dendritic cell chemotaxis	6/721	11/18800	1.22096e-06	2.87961e-05	2.5742e-05	LGALS9/SLAMF1/SPI1/CCR7/SLAMF8/CCL21	6
BP	GO:0042100	B cell proliferation	16/721	100/18800	1.23747e-06	2.89253e-05	2.58575e-05	TNFRSF13C/MZB1/SASH3/TNFSF13B/IKZF3/CTLA4/CD19/CARD11/CD79A/IFNE/FCRL3/BLK/FCGR2B/MS4A1/CD38/TYROBP	16
BP	GO:0002698	negative regulation of immune effector process	17/721	112/18800	1.24078e-06	2.89253e-05	2.58575e-05	VSIG4/CD96/JAK3/LGALS9/LILRB4/SLAMF1/IL20RB/SPI1/XCL1/CR1/FCRL3/SLAMF8/HLA-G/FCGR2B/PGLYRP2/NOD2/FOXP3	17
BP	GO:0002704	negative regulation of leukocyte mediated immunity	13/721	67/18800	1.30631e-06	3.02779e-05	2.70667e-05	CD96/JAK3/LGALS9/LILRB4/SLAMF1/IL20RB/SPI1/XCL1/CR1/HLA-G/FCGR2B/NOD2/FOXP3	13
BP	GO:0002526	acute inflammatory response	17/721	113/18800	1.40923e-06	3.24767e-05	2.90323e-05	IL6/TREM1/IL20RB/PLA2G2D/CCR7/FCGR1A/FUT7/ADAM8/HAMP/F3/FCGR2B/IGHG1/CD163/CD6/SERPINA3/PTGER3/FCGR3A	17
BP	GO:0002507	tolerance induction	9/721	31/18800	1.61133e-06	3.67146e-05	3.28207e-05	LGALS9/LILRB4/CD3E/PDCD1/ICOS/IL2RA/HLA-G/BLK/FOXP3	9
BP	GO:2000406	positive regulation of T cell migration	9/721	31/18800	1.61133e-06	3.67146e-05	3.28207e-05	AIF1/PYCARD/XCL2/XCL1/CCL5/ADAM8/SPN/CCL21/CXCL13	9
BP	GO:0002295	T-helper cell lineage commitment	7/721	17/18800	1.64674e-06	3.73107e-05	3.33536e-05	IL6/LY9/SPN/IL12RB1/BATF/IRF4/SLAMF6	7
BP	GO:0050852	T cell receptor signaling pathway	18/721	127/18800	1.69381e-06	3.81627e-05	3.41152e-05	LILRB4/CTLA4/CD247/CARD11/KCNN4/TRAT1/CCR7/ZAP70/LCK/CD8A/ITK/FOXP3/UBASH3A/LAPTM5/SH2D1A/SLA2/CD8B/THEMIS	18
BP	GO:0002717	positive regulation of natural killer cell mediated immunity	9/721	32/18800	2.16595e-06	4.85293e-05	4.33823e-05	VAV1/KLRC4/KLRK1/KLRC4-KLRK1/CRTAM/HLA-G/LAG3/SH2D1A/SLAMF6	9
BP	GO:0002715	regulation of natural killer cell mediated immunity	11/721	50/18800	2.3296e-06	5.16224e-05	4.61473e-05	CD96/VAV1/LGALS9/KLRC4/KLRK1/KLRC4-KLRK1/CRTAM/HLA-G/LAG3/SH2D1A/SLAMF6	11
BP	GO:0043370	regulation of CD4-positive, alpha-beta T cell differentiation	11/721	50/18800	2.3296e-06	5.16224e-05	4.61473e-05	CD80/JAK3/LGALS9/SASH3/MYB/IL27/IFNG/CCL19/IL12RB1/IRF4/FOXP3	11
BP	GO:0032733	positive regulation of interleukin-10 production	10/721	41/18800	2.46521e-06	5.43289e-05	4.85668e-05	IL6/LGALS9/SASH3/IL20RB/PYCARD/XCL1/TIGIT/NOD2/IRF4/HGF	10
BP	GO:0006874	cellular calcium ion homeostasis	39/721	456/18800	2.68654e-06	5.88848e-05	5.26395e-05	CCR5/JAK3/XCR1/AVPR1A/TMEM38A/JSRP1/TRPM8/P2RY10/CD19/CCR8/LPAR3/CXCR3/FASLG/XCL1/CCL13/CXCL9/CORO1A/CCL5/CCR7/GPR174/LCK/GPR18/CCL19/GNA15/CCL7/MS4A1/TRPM2/ATP2B2/CD38/CCL21/P2RX5/GPR55/P2RX1/PTGER1/PTGER3/CD52/CXCR6/CXCL13/CXCL11	39
BP	GO:0032753	positive regulation of interleukin-4 production	8/721	25/18800	2.72603e-06	5.94276e-05	5.31247e-05	LGALS9/SASH3/CD3E/IL20RB/FCER1G/CLECL1/IRF4/FOXP3	8
BP	GO:0002822	regulation of adaptive immune response based on somatic recombination of immune receptors built from immunoglobulin superfamily domains	21/721	173/18800	3.11498e-06	6.75414e-05	6.0378e-05	CD80/FCER2/IL6/JAK3/SASH3/LILRB4/TNFSF13B/SLAMF1/IL20RB/XCL1/IL27/CR1/FUT7/HLA-G/FCGR2B/NOD2/CCL19/IL12RB1/WAS/LTA/FOXP3	21
BP	GO:0050727	regulation of inflammatory response	35/721	394/18800	3.77771e-06	8.14732e-05	7.28323e-05	CCL24/IL6/NCF1/SIGLEC10/TLR10/IL20RB/PLA2G2A/PYCARD/TNFAIP8L2/XCL1/PLA2G2D/CCL5/CCR7/IFNG/SLAMF8/FUT7/ADAM8/IL2RA/HAMP/FCGR2B/MMP9/PGLYRP2/CD200R1/NOD2/ZBP1/MMP3/NKG7/FABP4/LTA/HGF/FOXP3/PTGER3/GPSM3/CST7/CASP5	35
BP	GO:2000106	regulation of leukocyte apoptotic process	14/721	85/18800	4.00036e-06	8.58161e-05	7.67145e-05	CCR5/JAK3/LGALS9/PDCD1/CCL5/CCR7/ADAM8/BLK/NOD2/CCL19/HSH2D/CD27/CD3G/CCL21	14
BP	GO:0072540	T-helper 17 cell lineage commitment	6/721	13/18800	4.2451e-06	9.05845e-05	8.09772e-05	IL6/LY9/IL12RB1/BATF/IRF4/SLAMF6	6
BP	GO:0030888	regulation of B cell proliferation	12/721	64/18800	4.85774e-06	0.000103112	9.21759e-05	TNFRSF13C/MZB1/SASH3/TNFSF13B/IKZF3/CTLA4/CARD11/FCRL3/BLK/FCGR2B/CD38/TYROBP	12
BP	GO:0050856	regulation of T cell receptor signaling pathway	10/721	44/18800	4.91678e-06	0.000103819	9.28077e-05	LILRB4/CARD11/KCNN4/TRAT1/CCR7/LCK/UBASH3A/LAPTM5/SH2D1A/SLA2	10
BP	GO:0055074	calcium ion homeostasis	39/721	468/18800	5.0008e-06	0.000105043	9.39021e-05	CCR5/JAK3/XCR1/AVPR1A/TMEM38A/JSRP1/TRPM8/P2RY10/CD19/CCR8/LPAR3/CXCR3/FASLG/XCL1/CCL13/CXCL9/CORO1A/CCL5/CCR7/GPR174/LCK/GPR18/CCL19/GNA15/CCL7/MS4A1/TRPM2/ATP2B2/CD38/CCL21/P2RX5/GPR55/P2RX1/PTGER1/PTGER3/CD52/CXCR6/CXCL13/CXCL11	39
BP	GO:0002710	negative regulation of T cell mediated immunity	8/721	27/18800	5.2271e-06	0.000108664	9.71395e-05	LILRB4/SLAMF1/IL20RB/XCL1/HLA-G/FCGR2B/NOD2/FOXP3	8
BP	GO:0045954	positive regulation of natural killer cell mediated cytotoxicity	8/721	27/18800	5.2271e-06	0.000108664	9.71395e-05	VAV1/KLRC4/KLRK1/KLRC4-KLRK1/CRTAM/LAG3/SH2D1A/SLAMF6	8
BP	GO:0002833	positive regulation of response to biotic stimulus	21/721	180/18800	5.86357e-06	0.000121271	0.000108409	VAV1/PYHIN1/MMP12/PYCARD/SPI1/AIM2/EREG/CCL5/KLRC4/KLRK1/KLRC4-KLRK1/ADAM8/CRTAM/HLA-G/LAG3/NOD2/ZBP1/GBP5/TYROBP/SH2D1A/SLAMF6	21
BP	GO:0140131	positive regulation of lymphocyte chemotaxis	7/721	20/18800	5.9343e-06	0.000122107	0.000109157	XCL2/XCL1/CCL5/CCL7/CCL21/CXCL13/CCL4	7
BP	GO:1902622	regulation of neutrophil migration	10/721	45/18800	6.10615e-06	0.000125006	0.000111748	RHOH/RAC2/XCL1/CCR7/SLAMF8/FUT7/ADAM8/NOD2/CCL19/CCL21	10
BP	GO:0002707	negative regulation of lymphocyte mediated immunity	11/721	55/18800	6.26688e-06	0.000127648	0.00011411	CD96/LGALS9/LILRB4/SLAMF1/IL20RB/XCL1/CR1/HLA-G/FCGR2B/NOD2/FOXP3	11
BP	GO:2000514	regulation of CD4-positive, alpha-beta T cell activation	12/721	66/18800	6.78805e-06	0.000137569	0.000122978	CD80/JAK3/LGALS9/SASH3/MYB/XCL1/IL27/IFNG/CCL19/IL12RB1/IRF4/FOXP3	12
BP	GO:0034341	response to interferon-gamma	18/721	140/18800	6.95029e-06	0.000140153	0.000125288	CCL24/AIF1/LGALS9/CCL18/XCL2/FASLG/XCL1/CCL13/CCL5/IFNG/CCL19/CCL7/IL12RB1/WAS/GBP5/CCL21/CCL22/CCL4	18
BP	GO:0042269	regulation of natural killer cell mediated cytotoxicity	10/721	46/18800	7.5365e-06	0.000151217	0.000135179	VAV1/LGALS9/KLRC4/KLRK1/KLRC4-KLRK1/CRTAM/HLA-G/LAG3/SH2D1A/SLAMF6	10
BP	GO:0045730	respiratory burst	9/721	37/18800	8.08841e-06	0.000161488	0.000144361	NCF1/NCF1B/RAC2/IGHA2/SLAMF8/IGHA1/NCF1C/CD52/JCHAIN	9
BP	GO:0071356	cellular response to tumor necrosis factor	24/721	229/18800	8.44765e-06	0.000167829	0.00015003	CCL24/PYDC1/TNFRSF13C/TNFSF13B/PYCARD/TNFRSF17/CCL18/AIM2/XCL2/XCL1/CCL13/CCL5/TNFRSF18/HAMP/CCL19/CCL7/FABP4/PCK1/TCL1A/LAPTM5/DCSTAMP/CCL21/CCL22/CCL4	24
BP	GO:0002701	negative regulation of production of molecular mediator of immune response	9/721	38/18800	1.02406e-05	0.000202452	0.00018098	CD96/JAK3/LILRB4/SLAMF1/XCL1/CR1/FCRL3/FCGR2B/FOXP3	9
BP	GO:0002517	T cell tolerance induction	6/721	15/18800	1.15911e-05	0.000228034	0.000203849	LILRB4/CD3E/ICOS/IL2RA/HLA-G/FOXP3	6
BP	GO:0045061	thymic T cell selection	7/721	22/18800	1.22078e-05	0.000238999	0.000213651	TOX/CD3E/CARD11/CCR7/ZAP70/CD3D/CD3G	7
BP	GO:2000516	positive regulation of CD4-positive, alpha-beta T cell activation	9/721	39/18800	1.28632e-05	0.000250615	0.000224035	CD80/LGALS9/SASH3/MYB/XCL1/IFNG/CCL19/IL12RB1/FOXP3	9
BP	GO:0002831	regulation of response to biotic stimulus	31/721	351/18800	1.50518e-05	0.000291846	0.000260893	VSIG4/CD96/VAV1/NCF1/LGALS9/PYHIN1/MMP12/PYCARD/SPI1/AIM2/EREG/IL27/CCL5/KLRC4/CR1/SLAMF8/KLRK1/KLRC4-KLRK1/ADAM8/CRTAM/HLA-G/LAG3/FCGR2B/NOD2/ZBP1/IL12RB1/FOXP3/GBP5/TYROBP/SH2D1A/SLAMF6	31
BP	GO:0046638	positive regulation of alpha-beta T cell differentiation	10/721	50/18800	1.65349e-05	0.000319068	0.000285228	CD80/LGALS9/SASH3/LILRB4/MYB/IFNG/ZAP70/CCL19/IL12RB1/FOXP3	10
BP	GO:0072677	eosinophil migration	7/721	23/18800	1.69698e-05	0.000325902	0.000291337	CCL24/CCL13/CCL5/ADAM8/CCL7/CCL21/CCL4	7
BP	GO:0072503	cellular divalent inorganic cation homeostasis	39/721	494/18800	1.74989e-05	0.000334079	0.000298647	CCR5/JAK3/XCR1/AVPR1A/TMEM38A/JSRP1/TRPM8/P2RY10/CD19/CCR8/LPAR3/CXCR3/FASLG/XCL1/CCL13/CXCL9/CORO1A/CCL5/CCR7/GPR174/LCK/GPR18/CCL19/GNA15/CCL7/MS4A1/TRPM2/ATP2B2/CD38/CCL21/P2RX5/GPR55/P2RX1/PTGER1/PTGER3/CD52/CXCR6/CXCL13/CXCL11	39
BP	GO:2000510	positive regulation of dendritic cell chemotaxis	5/721	10/18800	1.75613e-05	0.000334079	0.000298647	LGALS9/SLAMF1/SPI1/CCR7/CCL21	5
BP	GO:0007162	negative regulation of cell adhesion	28/721	305/18800	1.91526e-05	0.000362641	0.000324179	CD80/VSIG4/JAK3/LGALS9/LILRB4/MMP12/IL20RB/TNFAIP8L2/CTLA4/PLXNB3/SPI1/XCL1/PLA2G2D/ADAMDEC1/CR1/TIGIT/IL2RA/CRTAM/HLA-G/LAG3/FCGR2B/SPN/LAX1/DAB1/PLG/FOXP3/LAPTM5/CCL21	28
BP	GO:0032732	positive regulation of interleukin-1 production	12/721	73/18800	1.98357e-05	0.000373819	0.000334172	PYDC1/IL6/LGALS9/PYHIN1/PYCARD/AIM2/IFNG/NOD2/CCL19/IGHD/GBP5/TYROBP	12
BP	GO:0032731	positive regulation of interleukin-1 beta production	11/721	62/18800	2.08566e-05	0.000388301	0.000347118	PYDC1/IL6/LGALS9/PYHIN1/PYCARD/AIM2/IFNG/NOD2/CCL19/GBP5/TYROBP	11
BP	GO:0002323	natural killer cell activation involved in immune response	8/721	32/18800	2.0893e-05	0.000388301	0.000347118	ZNF683/IFNE/CORO1A/UNC13D/PGLYRP2/CD244/KLRF2/NKG7	8
BP	GO:0043372	positive regulation of CD4-positive, alpha-beta T cell differentiation	8/721	32/18800	2.0893e-05	0.000388301	0.000347118	CD80/LGALS9/SASH3/MYB/IFNG/CCL19/IL12RB1/FOXP3	8
BP	GO:0071347	cellular response to interleukin-1	15/721	111/18800	2.19538e-05	0.000406145	0.000363069	CCL24/IL6/PYCARD/CCL18/XCL2/XCL1/CCL13/CCL5/CCL19/ZBP1/CCL7/PCK1/CCL21/CCL22/CCL4	15
BP	GO:0032615	interleukin-12 production	11/721	63/18800	2.44038e-05	0.000446483	0.000399129	JAK3/LGALS9/LTB/SLAMF1/CCR7/IFNG/TIGIT/HLA-G/NOD2/CCL19/LAPTM5	11
BP	GO:0032655	regulation of interleukin-12 production	11/721	63/18800	2.44038e-05	0.000446483	0.000399129	JAK3/LGALS9/LTB/SLAMF1/CCR7/IFNG/TIGIT/HLA-G/NOD2/CCL19/LAPTM5	11
BP	GO:0002456	T cell mediated immunity	15/721	112/18800	2.44663e-05	0.000446483	0.000399129	IL6/SASH3/LILRB4/SLAMF1/IL20RB/XCL1/FUT7/HLA-G/MYO1G/FCGR2B/CD8A/NOD2/IL12RB1/WAS/FOXP3	15
BP	GO:0002437	inflammatory response to antigenic stimulus	12/721	75/18800	2.62783e-05	0.000477388	0.000426757	IL20RB/PLA2G2D/CCR7/FCGR1A/FUT7/IL2RA/FCGR2B/NOD2/IGHG1/LTA/CD6/FCGR3A	12
BP	GO:0032633	interleukin-4 production	8/721	33/18800	2.6658e-05	0.000477829	0.000427151	LGALS9/SASH3/CD3E/IL20RB/FCER1G/CLECL1/IRF4/FOXP3	8
BP	GO:0032673	regulation of interleukin-4 production	8/721	33/18800	2.6658e-05	0.000477829	0.000427151	LGALS9/SASH3/CD3E/IL20RB/FCER1G/CLECL1/IRF4/FOXP3	8
BP	GO:0045589	regulation of regulatory T cell differentiation	8/721	33/18800	2.6658e-05	0.000477829	0.000427151	LGALS9/LILRB4/CTLA4/IFNG/CR1/HLA-G/LAG3/FOXP3	8
BP	GO:0070555	response to interleukin-1	17/721	141/18800	2.90709e-05	0.000518775	0.000463754	CCL24/IL6/LGALS9/PYCARD/CCL18/XCL2/XCL1/CCL13/CCL5/CCL19/ZBP1/CCL7/PCK1/CD38/CCL21/CCL22/CCL4	17
BP	GO:0002709	regulation of T cell mediated immunity	13/721	88/18800	2.94952e-05	0.000524028	0.00046845	IL6/SASH3/LILRB4/SLAMF1/IL20RB/XCL1/FUT7/HLA-G/FCGR2B/NOD2/IL12RB1/WAS/FOXP3	13
BP	GO:0002604	regulation of dendritic cell antigen processing and presentation	5/721	11/18800	3.11783e-05	0.000546704	0.000488721	CCR7/FCGR2B/NOD2/CCL19/CCL21	5
BP	GO:0097048	dendritic cell apoptotic process	5/721	11/18800	3.11783e-05	0.000546704	0.000488721	LGALS9/CCR7/BLK/CCL19/CCL21	5
BP	GO:2000668	regulation of dendritic cell apoptotic process	5/721	11/18800	3.11783e-05	0.000546704	0.000488721	LGALS9/CCR7/BLK/CCL19/CCL21	5
BP	GO:0002823	negative regulation of adaptive immune response based on somatic recombination of immune receptors built from immunoglobulin superfamily domains	10/721	54/18800	3.35432e-05	0.000583102	0.000521259	JAK3/LILRB4/SLAMF1/IL20RB/XCL1/CR1/HLA-G/FCGR2B/NOD2/FOXP3	10
BP	GO:0006968	cellular defense response	10/721	54/18800	3.35432e-05	0.000583102	0.000521259	CCR5/NCF1/LSP1/TRAT1/CXCL9/HLA-G/SPN/ITK/TYROBP/SH2D1A	10
BP	GO:0034612	response to tumor necrosis factor	24/721	249/18800	3.40049e-05	0.00058859	0.000526165	CCL24/PYDC1/TNFRSF13C/TNFSF13B/PYCARD/TNFRSF17/CCL18/AIM2/XCL2/XCL1/CCL13/CCL5/TNFRSF18/HAMP/CCL19/CCL7/FABP4/PCK1/TCL1A/LAPTM5/DCSTAMP/CCL21/CCL22/CCL4	24
BP	GO:0045165	cell fate commitment	25/721	266/18800	3.58342e-05	0.000617604	0.000552102	IL6/LY9/TOX/GATA4/SPDEF/EOMES/FOXA1/NKX2-5/MIAT/SLAMF8/ONECUT2/SFRP2/WNT4/SOSTDC1/SPN/MNX1/BCL11B/WNT10B/IL12RB1/BATF/IRF4/FOXP3/PITX1/SLAMF6/TBX5	25
BP	GO:0060263	regulation of respiratory burst	6/721	18/18800	3.8949e-05	0.000668431	0.000597538	NCF1/RAC2/IGHA2/SLAMF8/IGHA1/JCHAIN	6
BP	GO:0050869	negative regulation of B cell activation	8/721	35/18800	4.22244e-05	0.000721571	0.000645042	CTLA4/CR1/BLK/FCGR2B/FOXP3/LAPTM5/TYROBP/TBC1D10C	8
BP	GO:0002444	myeloid leukocyte mediated immunity	14/721	104/18800	4.2779e-05	0.000727966	0.000650758	IL6/LGALS9/TREM1/SPI1/RAC2/FCGR1A/UNC13D/BLK/FCGR2B/IGHG1/SCNN1B/TYROBP/CD177/FCGR3A	14
BP	GO:0042088	T-helper 1 type immune response	9/721	45/18800	4.37835e-05	0.000738823	0.000660464	CD80/JAK3/EBI3/SLAMF1/XCL1/IL27/SPN/CCL19/IL12RB1	9
BP	GO:0046006	regulation of activated T cell proliferation	9/721	45/18800	4.37835e-05	0.000738823	0.000660464	JAK3/LGALS9/LILRB4/SLAMF1/PYCARD/IL2RA/CRTAM/IL12RB1/FOXP3	9
BP	GO:0048245	eosinophil chemotaxis	6/721	19/18800	5.50843e-05	0.000925646	0.000827473	CCL24/CCL13/CCL5/CCL7/CCL21/CCL4	6
BP	GO:0019882	antigen processing and presentation	14/721	107/18800	5.88646e-05	0.000985066	0.000880591	PYCARD/HLA-DOB/FCER1G/HLA-DQA2/CCR7/HLA-G/FCGR2B/CD8A/NOD2/CCL19/IFI30/WAS/HLA-DQA1/CCL21	14
BP	GO:0050777	negative regulation of immune response	19/721	179/18800	6.04237e-05	0.00100698	0.000900179	VSIG4/CD96/JAK3/LGALS9/LILRB4/SLAMF1/MMP12/IL20RB/CTLA4/SPI1/XCL1/PDCD1/CR1/SLAMF8/HLA-G/FCGR2B/PGLYRP2/NOD2/FOXP3	19
BP	GO:0051209	release of sequestered calcium ion into cytosol	15/721	121/18800	6.1204e-05	0.00101578	0.000908051	CCR5/XCR1/TMEM38A/JSRP1/CD19/FASLG/XCL1/CXCL9/CORO1A/CCR7/LCK/CCL19/TRPM2/CCL21/CXCL11	15
BP	GO:0019730	antimicrobial humoral response	15/721	122/18800	6.7359e-05	0.00110881	0.000991212	KRT6A/WFDC5/IGKV3-20/CCL13/CXCL9/IGHA2/PI3/NOD2/WFDC10B/IGHA1/IGHM/PRSS3/CXCL13/CXCL11/JCHAIN	15
BP	GO:0051283	negative regulation of sequestering of calcium ion	15/721	122/18800	6.7359e-05	0.00110881	0.000991212	CCR5/XCR1/TMEM38A/JSRP1/CD19/FASLG/XCL1/CXCL9/CORO1A/CCR7/LCK/CCL19/TRPM2/CCL21/CXCL11	15
BP	GO:0072539	T-helper 17 cell differentiation	7/721	28/18800	6.93258e-05	0.00113655	0.00101601	IL6/LY9/IL12RB1/BATF/IRF4/FOXP3/SLAMF6	7
BP	GO:0002820	negative regulation of adaptive immune response	10/721	59/18800	7.40986e-05	0.00120988	0.00108156	JAK3/LILRB4/SLAMF1/IL20RB/XCL1/CR1/HLA-G/FCGR2B/NOD2/FOXP3	10
BP	GO:0050798	activated T cell proliferation	9/721	48/18800	7.47723e-05	0.00121595	0.00108699	JAK3/LGALS9/LILRB4/SLAMF1/PYCARD/IL2RA/CRTAM/IL12RB1/FOXP3	9
BP	GO:0002643	regulation of tolerance induction	6/721	20/18800	7.61486e-05	0.00122843	0.00109814	LILRB4/CD3E/PDCD1/IL2RA/HLA-G/FOXP3	6
BP	GO:0045591	positive regulation of regulatory T cell differentiation	6/721	20/18800	7.61486e-05	0.00122843	0.00109814	LGALS9/LILRB4/IFNG/CR1/HLA-G/FOXP3	6
BP	GO:0045622	regulation of T-helper cell differentiation	8/721	38/18800	7.92529e-05	0.00127341	0.00113836	CD80/JAK3/MYB/IL27/CCL19/IL12RB1/IRF4/FOXP3	8
BP	GO:0032611	interleukin-1 beta production	14/721	110/18800	7.99941e-05	0.00127516	0.00113992	PYDC1/IL6/LGALS9/PYHIN1/LILRB4/PYCARD/AIM2/CCR7/IFNG/NOD2/CCL19/CARD17/GBP5/TYROBP	14
BP	GO:0032651	regulation of interleukin-1 beta production	14/721	110/18800	7.99941e-05	0.00127516	0.00113992	PYDC1/IL6/LGALS9/PYHIN1/LILRB4/PYCARD/AIM2/CCR7/IFNG/NOD2/CCL19/CARD17/GBP5/TYROBP	14
BP	GO:0051282	regulation of sequestering of calcium ion	15/721	124/18800	8.13132e-05	0.00128832	0.00115168	CCR5/XCR1/TMEM38A/JSRP1/CD19/FASLG/XCL1/CXCL9/CORO1A/CCR7/LCK/CCL19/TRPM2/CCL21/CXCL11	15
BP	GO:0002664	regulation of T cell tolerance induction	5/721	13/18800	8.14583e-05	0.00128832	0.00115168	LILRB4/CD3E/IL2RA/HLA-G/FOXP3	5
BP	GO:0001773	myeloid dendritic cell activation	7/721	29/18800	8.83801e-05	0.00138691	0.00123982	SLAMF1/PYCARD/SPI1/CD2/BATF/IRF4/DCSTAMP	7
BP	GO:0002825	regulation of T-helper 1 type immune response	7/721	29/18800	8.83801e-05	0.00138691	0.00123982	CD80/JAK3/SLAMF1/XCL1/IL27/CCL19/IL12RB1	7
BP	GO:0043029	T cell homeostasis	8/721	39/18800	9.63857e-05	0.00150668	0.00134688	JAK3/LGALS9/CORO1A/GPR174/LMO1/IL2RA/SIT1/FOXP3	8
BP	GO:0060402	calcium ion transport into cytosol	18/721	171/18800	0.000104314	0.00161809	0.00144648	CCR5/XCR1/TMEM38A/JSRP1/CD19/FASLG/XCL1/CXCL9/CORO1A/CCR7/LCK/CCL19/MS4A1/TRPM2/CCL21/P2RX5/P2RX1/CXCL11	18
BP	GO:2000107	negative regulation of leukocyte apoptotic process	9/721	50/18800	0.000104315	0.00161809	0.00144648	CCR5/JAK3/CCL5/CCR7/NOD2/CCL19/HSH2D/CD27/CCL21	9
BP	GO:0030183	B cell differentiation	16/721	142/18800	0.000112185	0.0017335	0.00154965	IL6/JAK3/TNFSF13B/IKZF3/CD19/SPI1/CARD11/CD79A/IFNE/CR1/FCRL3/SLAMF8/POU2AF1/FCGR2B/CD27/MS4A1	16
BP	GO:0022617	extracellular matrix disassembly	10/721	62/18800	0.000114342	0.00175765	0.00157123	IL6/MMP12/WDR72/MMP19/ADAM8/MMP9/MMP3/PLG/CARMIL2/MMP1	10
BP	GO:0002367	cytokine production involved in immune response	13/721	100/18800	0.00011462	0.00175765	0.00157123	IL6/CD96/JAK3/SASH3/LILRB4/SLAMF1/TREM1/XCL1/HLA-G/NOD2/SLAMF9/FOXP3/LAPTM5	13
BP	GO:0051208	sequestering of calcium ion	15/721	128/18800	0.000116964	0.00178681	0.0015973	CCR5/XCR1/TMEM38A/JSRP1/CD19/FASLG/XCL1/CXCL9/CORO1A/CCR7/LCK/CCL19/TRPM2/CCL21/CXCL11	15
BP	GO:0070374	positive regulation of ERK1 and ERK2 cascade	21/721	220/18800	0.00011861	0.00180512	0.00161367	CCL24/FGF18/LGALS9/GATA4/SLAMF1/PLA2G2A/PYCARD/MARCO/CCL18/XCL2/XCL1/CCL13/CCL5/CCR7/NOD2/CCL19/CCL7/CCL21/GPR55/CCL22/CCL4	21
BP	GO:0002864	regulation of acute inflammatory response to antigenic stimulus	5/721	14/18800	0.00012272	0.00185366	0.00165707	IL20RB/PLA2G2D/CCR7/FUT7/FCGR2B	5
BP	GO:0045059	positive thymic T cell selection	5/721	14/18800	0.00012272	0.00185366	0.00165707	TOX/CD3E/ZAP70/CD3D/CD3G	5
BP	GO:0032612	interleukin-1 production	15/721	129/18800	0.000127761	0.00191071	0.00170807	PYDC1/IL6/LGALS9/PYHIN1/LILRB4/PYCARD/AIM2/CCR7/IFNG/NOD2/CCL19/CARD17/IGHD/GBP5/TYROBP	15
BP	GO:0032652	regulation of interleukin-1 production	15/721	129/18800	0.000127761	0.00191071	0.00170807	PYDC1/IL6/LGALS9/PYHIN1/LILRB4/PYCARD/AIM2/CCR7/IFNG/NOD2/CCL19/CARD17/IGHD/GBP5/TYROBP	15
BP	GO:0070227	lymphocyte apoptotic process	11/721	75/18800	0.000127918	0.00191071	0.00170807	JAK3/LGALS9/FASLG/PDCD1/CCL5/ADAM8/IL2RA/BLK/HSH2D/CD27/CD3G	11
BP	GO:0042119	neutrophil activation	8/721	41/18800	0.000139895	0.00208191	0.00186111	PLA2G2A/SPI1/FCER1G/CCL5/FCGR2B/SCNN1B/TYROBP/CD177	8
BP	GO:0032735	positive regulation of interleukin-12 production	8/721	42/18800	0.000167067	0.00247713	0.00221441	LGALS9/LTB/CCR7/IFNG/HLA-G/NOD2/CCL19/LAPTM5	8
BP	GO:0002260	lymphocyte homeostasis	10/721	65/18800	0.000171679	0.0025362	0.00226721	JAK3/LGALS9/TNFSF13B/TNFRSF17/CORO1A/GPR174/LMO1/IL2RA/SIT1/FOXP3	10
BP	GO:1902624	positive regulation of neutrophil migration	7/721	32/18800	0.00017243	0.00253799	0.00226881	RAC2/XCL1/CCR7/FUT7/ADAM8/CCL19/CCL21	7
BP	GO:0002468	dendritic cell antigen processing and presentation	5/721	15/18800	0.000178284	0.00261462	0.00233731	CCR7/FCGR2B/NOD2/CCL19/CCL21	5
BP	GO:0046641	positive regulation of alpha-beta T cell proliferation	6/721	23/18800	0.000179734	0.00262634	0.00234779	LGALS9/CD3E/EBI3/XCL1/ZAP70/RASAL3	6
BP	GO:0033077	T cell differentiation in thymus	11/721	78/18800	0.00018307	0.00266542	0.00238273	TOX/CD3E/CARD11/CCR7/ZAP70/ADAM8/WNT4/CD3D/BCL11B/FOXP3/CD3G	11
BP	GO:0050858	negative regulation of antigen receptor-mediated signaling pathway	7/721	33/18800	0.000211676	0.00307083	0.00274514	LILRB4/FCRL3/FCGR2B/UBASH3A/LAPTM5/SH2D1A/SLA2	7
BP	GO:0032496	response to lipopolysaccharide	27/721	333/18800	0.000218878	0.00316392	0.00282836	CCR5/CD80/IL6/CD96/LGALS9/PYCARD/IL10RA/SPI1/GFI1/FASLG/CXCL9/CCL5/CCR7/KLRK1/KLRC4-KLRK1/HAMP/C2/NOD2/CARD17/PCK1/LTA/CD6/FOXP3/HMGCS2/PTGER1/CXCL13/CXCL11	27
BP	GO:0002275	myeloid cell activation involved in immune response	12/721	93/18800	0.000223487	0.00321901	0.00287761	LGALS9/SLAMF1/PYCARD/SPI1/RAC2/FCER1G/IFNG/UNC13D/BLK/SCNN1B/TYROBP/CD177	12
BP	GO:0002922	positive regulation of humoral immune response	6/721	24/18800	0.000231923	0.00332864	0.0029756	FCER2/CCR7/CR1/FCGR2B/NOD2/LTA	6
BP	GO:0010820	positive regulation of T cell chemotaxis	5/721	16/18800	0.000251165	0.00357933	0.00319971	XCL2/XCL1/CCL5/CCL21/CXCL13	5
BP	GO:0050862	positive regulation of T cell receptor signaling pathway	5/721	16/18800	0.000251165	0.00357933	0.00319971	CARD11/KCNN4/TRAT1/CCR7/LCK	5
BP	GO:0002237	response to molecule of bacterial origin	28/721	354/18800	0.00025387	0.00360513	0.00322277	CCR5/CD80/IL6/CD96/LGALS9/PYCARD/IL10RA/SPI1/GFI1/FASLG/CXCL9/CCL5/CCR7/KLRK1/KLRC4-KLRK1/HAMP/FCGR2B/C2/NOD2/CARD17/PCK1/LTA/CD6/FOXP3/HMGCS2/PTGER1/CXCL13/CXCL11	28
BP	GO:0002335	mature B cell differentiation	7/721	34/18800	0.000257819	0.00363561	0.00325002	IL6/CD19/SPI1/CR1/SLAMF8/POU2AF1/FCGR2B	7
BP	GO:0002495	antigen processing and presentation of peptide antigen via MHC class II	7/721	34/18800	0.000257819	0.00363561	0.00325002	PYCARD/HLA-DOB/FCER1G/HLA-DQA2/FCGR2B/IFI30/HLA-DQA1	7
BP	GO:0002920	regulation of humoral immune response	8/721	45/18800	0.000275705	0.00387427	0.00346337	VSIG4/FCER2/CCR7/CR1/FCGR2B/NOD2/LTA/CXCL13	8
BP	GO:0097553	calcium ion transmembrane import into cytosol	16/721	154/18800	0.000288365	0.00403812	0.00360984	CCR5/XCR1/TMEM38A/JSRP1/CD19/FASLG/XCL1/CXCL9/CORO1A/CCR7/LCK/CCL19/TRPM2/CCL21/P2RX1/CXCL11	16
BP	GO:0070228	regulation of lymphocyte apoptotic process	9/721	57/18800	0.000294938	0.00411587	0.00367934	JAK3/LGALS9/PDCD1/CCL5/ADAM8/BLK/HSH2D/CD27/CD3G	9
BP	GO:0002544	chronic inflammatory response	5/721	17/18800	0.000344637	0.00477636	0.00426978	CCL5/UNC13D/LTA/FOXP3/CXCL13	5
BP	GO:0010819	regulation of T cell chemotaxis	5/721	17/18800	0.000344637	0.00477636	0.00426978	XCL2/XCL1/CCL5/CCL21/CXCL13	5
BP	GO:0050766	positive regulation of phagocytosis	10/721	71/18800	0.000360245	0.00497557	0.00444786	SIRPG/PYCARD/FCER1G/PTX3/IL2RG/IFNG/FCGR2B/C2/NOD2/IL2RB	10
BP	GO:0002504	antigen processing and presentation of peptide or polysaccharide antigen via MHC class II	7/721	36/18800	0.000374292	0.00510531	0.00456384	PYCARD/HLA-DOB/FCER1G/HLA-DQA2/FCGR2B/IFI30/HLA-DQA1	7
BP	GO:0043320	natural killer cell degranulation	4/721	10/18800	0.000374413	0.00510531	0.00456384	CORO1A/UNC13D/KLRF2/NKG7	4
BP	GO:0045625	regulation of T-helper 1 cell differentiation	4/721	10/18800	0.000374413	0.00510531	0.00456384	CD80/JAK3/IL27/CCL19	4
BP	GO:0002673	regulation of acute inflammatory response	8/721	47/18800	0.000375967	0.00510531	0.00456384	IL6/IL20RB/PLA2G2D/CCR7/FUT7/ADAM8/FCGR2B/PTGER3	8
BP	GO:0036230	granulocyte activation	8/721	47/18800	0.000375967	0.00510531	0.00456384	PLA2G2A/SPI1/FCER1G/CCL5/FCGR2B/SCNN1B/TYROBP/CD177	8
BP	GO:0060401	cytosolic calcium ion transport	18/721	190/18800	0.000389099	0.0052659	0.0047074	CCR5/XCR1/TMEM38A/JSRP1/CD19/FASLG/XCL1/CXCL9/CORO1A/CCR7/LCK/CCL19/MS4A1/TRPM2/CCL21/P2RX5/P2RX1/CXCL11	18
BP	GO:0019731	antibacterial humoral response	9/721	60/18800	0.000437554	0.00590186	0.00527592	WFDC5/IGKV3-20/IGHA2/PI3/NOD2/WFDC10B/IGHA1/IGHM/JCHAIN	9
BP	GO:0002923	regulation of humoral immune response mediated by circulating immunoglobulin	5/721	18/18800	0.000462209	0.00617488	0.00551997	FCER2/CR1/FCGR2B/NOD2/LTA	5
BP	GO:0002719	negative regulation of cytokine production involved in immune response	6/721	27/18800	0.000462388	0.00617488	0.00551997	CD96/JAK3/LILRB4/SLAMF1/XCL1/FOXP3	6
BP	GO:0036037	CD8-positive, alpha-beta T cell activation	6/721	27/18800	0.000462388	0.00617488	0.00551997	TOX/LILRB4/EOMES/XCL1/CRTAM/GPR18	6
BP	GO:1902106	negative regulation of leukocyte differentiation	12/721	102/18800	0.000529912	0.00705325	0.00630518	GPR68/JAK3/LILRB4/CTLA4/C1QC/CR1/HLA-G/LAG3/FCGR2B/PGLYRP2/FOXP3/GPR55	12
BP	GO:0010818	T cell chemotaxis	6/721	28/18800	0.000569587	0.00751966	0.00672213	XCL2/XCL1/CCL5/CCL21/CXCL13/CXCL11	6
BP	GO:0002725	negative regulation of T cell cytokine production	4/721	11/18800	0.000570547	0.00751966	0.00672213	LILRB4/SLAMF1/XCL1/FOXP3	4
BP	GO:0033632	regulation of cell-cell adhesion mediated by integrin	4/721	11/18800	0.000570547	0.00751966	0.00672213	CD3E/CCL5/FERMT3/CXCL13	4
BP	GO:0070231	T cell apoptotic process	8/721	50/18800	0.000580188	0.00762182	0.00681346	JAK3/LGALS9/FASLG/PDCD1/CCL5/ADAM8/IL2RA/CD27	8
BP	GO:0001776	leukocyte homeostasis	11/721	89/18800	0.000587407	0.00769159	0.00687583	IL6/JAK3/LGALS9/TNFSF13B/TNFRSF17/CORO1A/GPR174/LMO1/IL2RA/SIT1/FOXP3	11
BP	GO:0002283	neutrophil activation involved in immune response	5/721	19/18800	0.00060761	0.00790482	0.00706644	SPI1/FCER1G/SCNN1B/TYROBP/CD177	5
BP	GO:0032695	negative regulation of interleukin-12 production	5/721	19/18800	0.00060761	0.00790482	0.00706644	JAK3/SLAMF1/CCR7/TIGIT/NOD2	5
BP	GO:0043299	leukocyte degranulation	10/721	76/18800	0.000627264	0.00813426	0.00727155	LGALS9/SPI1/RAC2/CORO1A/UNC13D/BLK/FCGR2B/KLRF2/NKG7/CD177	10
BP	GO:0071622	regulation of granulocyte chemotaxis	8/721	51/18800	0.000665356	0.00860058	0.00768841	SLAMF1/RAC2/XCL1/CCL5/CCR7/NOD2/CCL19/CCL21	8
BP	GO:0002700	regulation of production of molecular mediator of immune response	16/721	167/18800	0.000710962	0.00916073	0.00818915	IL6/CD96/JAK3/MZB1/SASH3/LILRB4/SLAMF1/XCL1/CR1/FCRL3/HLA-G/FCGR2B/NOD2/CD244/FOXP3/LAPTM5	16
BP	GO:0072538	T-helper 17 type immune response	7/721	40/18800	0.00073189	0.00940036	0.00840336	IL6/LY9/IL12RB1/BATF/IRF4/FOXP3/SLAMF6	7
BP	GO:1903707	negative regulation of hemopoiesis	12/721	106/18800	0.000751271	0.00961865	0.00859851	GPR68/JAK3/LILRB4/CTLA4/C1QC/CR1/HLA-G/LAG3/FCGR2B/PGLYRP2/FOXP3/GPR55	12
BP	GO:0002638	negative regulation of immunoglobulin production	4/721	12/18800	0.00082994	0.0105256	0.00940928	CR1/FCRL3/FCGR2B/FOXP3	4
BP	GO:0002645	positive regulation of tolerance induction	4/721	12/18800	0.00082994	0.0105256	0.00940928	LILRB4/CD3E/HLA-G/FOXP3	4
BP	GO:0043383	negative T cell selection	4/721	12/18800	0.00082994	0.0105256	0.00940928	CD3E/CCR7/ZAP70/THEMIS	4
BP	GO:0019886	antigen processing and presentation of exogenous peptide antigen via MHC class II	6/721	30/18800	0.000841027	0.0106328	0.00950509	HLA-DOB/FCER1G/HLA-DQA2/FCGR2B/IFI30/HLA-DQA1	6
BP	GO:0006816	calcium ion transport	30/721	424/18800	0.000992278	0.0124968	0.0111714	CCR5/JAK3/XCR1/TMEM38A/JSRP1/TRPM8/CD19/KCNN4/FASLG/EGF/XCL1/CXCL9/CORO1A/CCL5/CCR7/FCRL3/PKD2L1/LCK/CCL19/SLN/MS4A1/TRPM2/ATP2B2/GCK/CCL21/P2RX5/P2RX1/CCL4/CXCL11/CACNG4	30
BP	GO:0033630	positive regulation of cell adhesion mediated by integrin	5/721	21/18800	0.000997764	0.0124968	0.0111714	CD3E/CCL5/SFRP2/CCL21/CXCL13	5
BP	GO:0045063	T-helper 1 cell differentiation	5/721	21/18800	0.000997764	0.0124968	0.0111714	CD80/JAK3/IL27/SPN/CCL19	5
BP	GO:0045577	regulation of B cell differentiation	6/721	31/18800	0.00100945	0.012604	0.0112672	IKZF3/CARD11/CR1/FCRL3/SLAMF8/CD27	6
BP	GO:0045109	intermediate filament organization	9/721	68/18800	0.00111132	0.0138332	0.0123661	KRT6A/KRT15/KRT14/KRT13/KRT16/KRT5/NEFH/KRT25/DES	9
BP	GO:0001768	establishment of T cell polarity	4/721	13/18800	0.0011626	0.0143387	0.012818	CCR7/CRTAM/CCL19/CCL21	4
BP	GO:0010002	cardioblast differentiation	4/721	13/18800	0.0011626	0.0143387	0.012818	GATA4/EOMES/NKX2-5/TBX5	4
BP	GO:0070234	positive regulation of T cell apoptotic process	4/721	13/18800	0.0011626	0.0143387	0.012818	LGALS9/PDCD1/CCL5/ADAM8	4
BP	GO:0071353	cellular response to interleukin-4	6/721	32/18800	0.0012026	0.0147869	0.0132186	JAK3/XCL1/IL2RG/CORO1A/DCSTAMP/RUFY4	6
BP	GO:0070269	pyroptosis	5/721	22/18800	0.00125085	0.0153334	0.0137071	AIM2/GZMB/ZBP1/GSDMA/GZMA	5
BP	GO:0002718	regulation of cytokine production involved in immune response	11/721	98/18800	0.00132132	0.0161481	0.0144355	IL6/CD96/JAK3/SASH3/LILRB4/SLAMF1/XCL1/HLA-G/NOD2/FOXP3/LAPTM5	11
BP	GO:0043410	positive regulation of MAPK cascade	33/721	491/18800	0.00135022	0.0164514	0.0147066	CCL24/IL6/FGF18/NCF1/LGALS9/GATA4/SLAMF1/PLA2G2A/PYCARD/MARCO/SPI1/LPAR3/CCL18/XCL2/EGF/XCL1/CCL13/CCL5/CCR7/FCRL3/ADAM8/FCGR2B/NOD2/CCL19/MAP4K1/CCL7/CD27/HGF/LAPTM5/CCL21/GPR55/CCL22/CCL4	33
BP	GO:0060249	anatomical structure homeostasis	24/721	319/18800	0.00136225	0.0165481	0.014793	CRB2/TFF1/IL6/IGKC/SASH3/IL20RB/NELL2/IGHA2/CORO1A/ADAM8/HAMP/NOD2/IGHA1/PLG/ATP2B2/DCSTAMP/SERPINA3/CD38/IGHG3/GPR55/COMP/P2RX1/LCN1/JCHAIN	24
BP	GO:0050729	positive regulation of inflammatory response	14/721	145/18800	0.00138916	0.0168243	0.0150399	CCL24/IL6/TLR10/PLA2G2A/PYCARD/CCR7/IFNG/ADAM8/ZBP1/NKG7/FABP4/LTA/PTGER3/GPSM3	14
BP	GO:0090022	regulation of neutrophil chemotaxis	6/721	33/18800	0.00142281	0.0171802	0.0153581	RAC2/XCL1/CCR7/NOD2/CCL19/CCL21	6
BP	GO:0002861	regulation of inflammatory response to antigenic stimulus	7/721	45/18800	0.00150947	0.0181722	0.0162449	IL20RB/PLA2G2D/CCR7/FUT7/FCGR2B/NOD2/LTA	7
BP	GO:0002821	positive regulation of adaptive immune response	12/721	115/18800	0.00154091	0.0184752	0.0165157	FCER2/IL6/SASH3/TNFSF13B/SLAMF1/PYCARD/XCL1/HLA-G/NOD2/IL12RB1/LTA/FOXP3	12
BP	GO:0002689	negative regulation of leukocyte chemotaxis	5/721	23/18800	0.00154838	0.0184752	0.0165157	SLAMF8/KLRK1/KLRC4-KLRK1/GPR18/GREM1	5
BP	GO:0032693	negative regulation of interleukin-10 production	5/721	23/18800	0.00154838	0.0184752	0.0165157	JAK3/LILRB4/FCGR2B/FOXP3/TYROBP	5
BP	GO:0001767	establishment of lymphocyte polarity	4/721	14/18800	0.00157855	0.0186695	0.0166894	CCR7/CRTAM/CCL19/CCL21	4
BP	GO:0001771	immunological synapse formation	4/721	14/18800	0.00157855	0.0186695	0.0166894	CCR7/CCL19/CD6/CCL21	4
BP	GO:0043374	CD8-positive, alpha-beta T cell differentiation	4/721	14/18800	0.00157855	0.0186695	0.0166894	TOX/LILRB4/EOMES/GPR18	4
BP	GO:0070232	regulation of T cell apoptotic process	6/721	34/18800	0.00167245	0.0196647	0.0175791	JAK3/LGALS9/PDCD1/CCL5/ADAM8/CD27	6
BP	GO:0070670	response to interleukin-4	6/721	34/18800	0.00167245	0.0196647	0.0175791	JAK3/XCL1/IL2RG/CORO1A/DCSTAMP/RUFY4	6
BP	GO:0002218	activation of innate immune response	8/721	59/18800	0.00177127	0.0207058	0.0185098	PYHIN1/PYCARD/AIM2/KLRC4/KLRK1/KLRC4-KLRK1/ZBP1/TYROBP	8
BP	GO:0002886	regulation of myeloid leukocyte mediated immunity	8/721	59/18800	0.00177127	0.0207058	0.0185098	LGALS9/SPI1/RAC2/UNC13D/BLK/FCGR2B/TYROBP/CD177	8
BP	GO:0150076	neuroinflammatory response	9/721	73/18800	0.00184806	0.0215411	0.0192565	AIF1/IL6/IFNG/C1QA/MMP9/CD200R1/MMP3/TYROBP/CST7	9
BP	GO:0019835	cytolysis	5/721	24/18800	0.00189482	0.0218963	0.019574	PLA2G2A/GZMB/CR1/GZMH/GZMA	5
BP	GO:0071676	negative regulation of mononuclear cell migration	5/721	24/18800	0.00189482	0.0218963	0.019574	SLAMF8/KLRK1/KLRC4-KLRK1/CD200R1/GREM1	5
BP	GO:0090023	positive regulation of neutrophil chemotaxis	5/721	24/18800	0.00189482	0.0218963	0.019574	RAC2/XCL1/CCR7/CCL19/CCL21	5
BP	GO:0019722	calcium-mediated signaling	17/721	202/18800	0.00206235	0.0237642	0.0212438	CCR5/XCR1/AVPR1A/TMEM38A/CD3E/TRPM8/CCR8/CXCR3/TRAT1/CCR7/ZAP70/TRPM2/TBC1D10C/SLA2/P2RX5/CXCR6/CCL4	17
BP	GO:0046007	negative regulation of activated T cell proliferation	4/721	15/18800	0.00208774	0.02392	0.0213831	LGALS9/LILRB4/CRTAM/FOXP3	4
BP	GO:1902563	regulation of neutrophil activation	4/721	15/18800	0.00208774	0.02392	0.0213831	PLA2G2A/SPI1/FCGR2B/CD177	4
BP	GO:0050830	defense response to Gram-positive bacterium	11/721	104/18800	0.00213983	0.0244474	0.0218546	KRT6A/IL6/TRAV27/PLA2G2A/PYCARD/KLRK1/KLRC4-KLRK1/C10orf99/PGLYRP2/NOD2/LTA	11
BP	GO:0050860	negative regulation of T cell receptor signaling pathway	5/721	25/18800	0.00229469	0.0261426	0.0233699	LILRB4/UBASH3A/LAPTM5/SH2D1A/SLA2	5
BP	GO:0043300	regulation of leukocyte degranulation	7/721	49/18800	0.00250362	0.0284425	0.0254259	LGALS9/SPI1/RAC2/UNC13D/BLK/FCGR2B/CD177	7
BP	GO:0032635	interleukin-6 production	15/721	172/18800	0.00262088	0.0295472	0.0264134	POU2F2/AIF1/IL6/LGALS9/LILRB4/SLAMF1/PYCARD/EREG/IFNG/POU2AF1/CD200R1/NOD2/HGF/FOXP3/TYROBP	15
BP	GO:0032675	regulation of interleukin-6 production	15/721	172/18800	0.00262088	0.0295472	0.0264134	POU2F2/AIF1/IL6/LGALS9/LILRB4/SLAMF1/PYCARD/EREG/IFNG/POU2AF1/CD200R1/NOD2/HGF/FOXP3/TYROBP	15
BP	GO:0046640	regulation of alpha-beta T cell proliferation	6/721	37/18800	0.00262283	0.0295472	0.0264134	LGALS9/CD3E/EBI3/XCL1/ZAP70/RASAL3	6
BP	GO:1903557	positive regulation of tumor necrosis factor superfamily cytokine production	11/721	107/18800	0.00268161	0.0301252	0.0269301	IL6/LGALS9/SASH3/PYCARD/IFNG/CD2/ADAM8/SPN/NOD2/CCL19/TYROBP	11
BP	GO:0048002	antigen processing and presentation of peptide antigen	8/721	63/18800	0.00270601	0.0303148	0.0270996	PYCARD/HLA-DOB/FCER1G/HLA-DQA2/HLA-G/FCGR2B/IFI30/HLA-DQA1	8
BP	GO:0050857	positive regulation of antigen receptor-mediated signaling pathway	5/721	26/18800	0.00275257	0.030751	0.0274896	CARD11/KCNN4/TRAT1/CCR7/LCK	5
BP	GO:0002269	leukocyte activation involved in inflammatory response	7/721	50/18800	0.00281674	0.0313809	0.0280527	AIF1/IL6/IFNG/C1QA/SCNN1B/TYROBP/CST7	7
BP	GO:0002369	T cell cytokine production	6/721	38/18800	0.00301534	0.0333175	0.0297838	IL6/SASH3/LILRB4/SLAMF1/XCL1/FOXP3	6
BP	GO:0002478	antigen processing and presentation of exogenous peptide antigen	6/721	38/18800	0.00301534	0.0333175	0.0297838	HLA-DOB/FCER1G/HLA-DQA2/FCGR2B/IFI30/HLA-DQA1	6
BP	GO:0002724	regulation of T cell cytokine production	6/721	38/18800	0.00301534	0.0333175	0.0297838	IL6/SASH3/LILRB4/SLAMF1/XCL1/FOXP3	6
BP	GO:0071219	cellular response to molecule of bacterial origin	18/721	229/18800	0.00325834	0.0357731	0.031979	CCR5/CD80/IL6/PYCARD/SPI1/GFI1/CXCL9/CCL5/KLRK1/KLRC4-KLRK1/HAMP/FCGR2B/NOD2/CARD17/CD6/HMGCS2/CXCL13/CXCL11	18
BP	GO:0071624	positive regulation of granulocyte chemotaxis	5/721	27/18800	0.00327307	0.0357731	0.031979	RAC2/XCL1/CCR7/CCL19/CCL21	5
BP	GO:1900017	positive regulation of cytokine production involved in inflammatory response	5/721	27/18800	0.00327307	0.0357731	0.031979	IL6/NOD2/CD6/GBP5/GPSM3	5
BP	GO:2000108	positive regulation of leukocyte apoptotic process	5/721	27/18800	0.00327307	0.0357731	0.031979	LGALS9/PDCD1/CCL5/ADAM8/BLK	5
BP	GO:0002824	positive regulation of adaptive immune response based on somatic recombination of immune receptors built from immunoglobulin superfamily domains	11/721	110/18800	0.00332901	0.0362862	0.0324377	FCER2/IL6/SASH3/TNFSF13B/SLAMF1/XCL1/HLA-G/NOD2/IL12RB1/LTA/FOXP3	11
BP	GO:0033631	cell-cell adhesion mediated by integrin	4/721	17/18800	0.00342463	0.0370283	0.0331011	CD3E/CCL5/FERMT3/CXCL13	4
BP	GO:0051770	positive regulation of nitric-oxide synthase biosynthetic process	4/721	17/18800	0.00342463	0.0370283	0.0331011	FCER2/JAK3/IFNG/NOD2	4
BP	GO:0070230	positive regulation of lymphocyte apoptotic process	4/721	17/18800	0.00342463	0.0370283	0.0331011	LGALS9/PDCD1/CCL5/ADAM8	4
BP	GO:0002686	negative regulation of leukocyte migration	7/721	52/18800	0.00353213	0.0380885	0.0340488	SLAMF8/KLRK1/KLRC4-KLRK1/CD200R1/GPR18/GREM1/CCL21	7
BP	GO:0001818	negative regulation of cytokine production	25/721	363/18800	0.00359667	0.038681	0.0345786	VSIG4/IL6/CD96/JAK3/LGALS9/LILRB4/SLAMF1/IL20RB/PYCARD/XCL1/CCR7/IFNG/CR1/TIGIT/LAG3/FCGR2B/PGLYRP2/CD200R1/GPR18/NOD2/CARD17/HGF/FOXP3/LAPTM5/TYROBP	25
BP	GO:0030198	extracellular matrix organization	22/721	307/18800	0.00382343	0.0410104	0.0366608	IL6/MMP12/WDR72/MMP19/DMP1/PTX3/DPT/EGFL6/APLP1/ADAM8/ADAMTS14/SFRP2/MMP9/NTNG2/IBSP/MMP3/GREM1/PLG/HAS1/CARMIL2/COMP/MMP1	22
BP	GO:0042104	positive regulation of activated T cell proliferation	5/721	28/18800	0.00386078	0.0413011	0.0369208	JAK3/SLAMF1/PYCARD/IL2RA/IL12RB1	5
BP	GO:0046633	alpha-beta T cell proliferation	6/721	40/18800	0.00392978	0.0419281	0.0374812	LGALS9/CD3E/EBI3/XCL1/ZAP70/RASAL3	6
BP	GO:0043062	extracellular structure organization	22/721	308/18800	0.00397371	0.0422848	0.0378001	IL6/MMP12/WDR72/MMP19/DMP1/PTX3/DPT/EGFL6/APLP1/ADAM8/ADAMTS14/SFRP2/MMP9/NTNG2/IBSP/MMP3/GREM1/PLG/HAS1/CARMIL2/COMP/MMP1	22
BP	GO:0002532	production of molecular mediator involved in inflammatory response	10/721	97/18800	0.0040343	0.0427043	0.0381751	IL6/NCF1/LILRB4/PYCARD/SLAMF8/NOD2/CD6/GBP5/P2RX1/GPSM3	10
BP	GO:0032755	positive regulation of interleukin-6 production	10/721	97/18800	0.0040343	0.0427043	0.0381751	POU2F2/AIF1/IL6/LGALS9/PYCARD/EREG/IFNG/POU2AF1/NOD2/TYROBP	10
BP	GO:0001894	tissue homeostasis	20/721	272/18800	0.00426384	0.0448571	0.0400996	CRB2/TFF1/IL6/IGKC/SASH3/IL20RB/IGHA2/CORO1A/ADAM8/HAMP/NOD2/IGHA1/DCSTAMP/SERPINA3/CD38/IGHG3/GPR55/COMP/LCN1/JCHAIN	20
BP	GO:0030889	negative regulation of B cell proliferation	4/721	18/18800	0.00427104	0.0448571	0.0400996	CTLA4/BLK/FCGR2B/TYROBP	4
BP	GO:0046851	negative regulation of bone remodeling	4/721	18/18800	0.00427104	0.0448571	0.0400996	IL6/HAMP/GREM1/CD38	4
BP	GO:0045229	external encapsulating structure organization	22/721	310/18800	0.00428908	0.0449295	0.0401643	IL6/MMP12/WDR72/MMP19/DMP1/PTX3/DPT/EGFL6/APLP1/ADAM8/ADAMTS14/SFRP2/MMP9/NTNG2/IBSP/MMP3/GREM1/PLG/HAS1/CARMIL2/COMP/MMP1	22
BP	GO:0071222	cellular response to lipopolysaccharide	17/721	217/18800	0.00431766	0.0451117	0.0403272	CCR5/CD80/IL6/PYCARD/SPI1/GFI1/CXCL9/CCL5/KLRK1/KLRC4-KLRK1/HAMP/NOD2/CARD17/CD6/HMGCS2/CXCL13/CXCL11	17
BP	GO:0070372	regulation of ERK1 and ERK2 cascade	22/721	311/18800	0.00445442	0.0464203	0.041497	CCL24/FGF18/LGALS9/GATA4/SLAMF1/PLA2G2A/PYCARD/MARCO/CCL18/XCL2/XCL1/CCL13/CCL5/CCR7/NOD2/CCL19/CCL7/TBC1D10C/CCL21/GPR55/CCL22/CCL4	22
BP	GO:0002313	mature B cell differentiation involved in immune response	5/721	29/18800	0.00452029	0.0469854	0.0420022	IL6/SPI1/CR1/POU2AF1/FCGR2B	5
BP	GO:0050764	regulation of phagocytosis	10/721	99/18800	0.00466916	0.048408	0.0432739	SIRPG/PYCARD/FCER1G/PTX3/IL2RG/IFNG/FCGR2B/C2/NOD2/IL2RB	10
BP	GO:0045620	negative regulation of lymphocyte differentiation	7/721	55/18800	0.00485423	0.0501977	0.0448738	JAK3/LILRB4/CTLA4/CR1/LAG3/PGLYRP2/FOXP3	7
BP	GO:0030574	collagen catabolic process	6/721	42/18800	0.00503476	0.0517989	0.0463052	MMP12/MMP19/ADAMTS14/MMP9/MMP3/MMP1	6
BP	GO:0030890	positive regulation of B cell proliferation	6/721	42/18800	0.00503476	0.0517989	0.0463052	TNFRSF13C/SASH3/TNFSF13B/CARD11/FCRL3/CD38	6
BP	GO:0002523	leukocyte migration involved in inflammatory response	4/721	19/18800	0.00524796	0.0536659	0.0479741	SLAMF1/SLAMF8/FUT7/ADAM8	4
BP	GO:0007202	activation of phospholipase C activity	5/721	30/18800	0.00525614	0.0536659	0.0479741	AVPR1A/PLCB2/GNA15/ITK/GPR55	5
BP	GO:0038094	Fc-gamma receptor signaling pathway	5/721	30/18800	0.00525614	0.0536659	0.0479741	VAV1/FCER1G/MYO1G/FCGR2B/FCGR3A	5
BP	GO:0070371	ERK1 and ERK2 cascade	23/721	335/18800	0.00528975	0.0538726	0.0481589	CCL24/FGF18/LGALS9/GATA4/SLAMF1/PLA2G2A/PYCARD/MARCO/CCL18/XCL2/EGF/XCL1/CCL13/CCL5/CCR7/NOD2/CCL19/CCL7/TBC1D10C/CCL21/GPR55/CCL22/CCL4	23
BP	GO:0001865	NK T cell differentiation	3/721	10/18800	0.00550723	0.0556658	0.0497619	TOX/ZNF683/ITK	3
BP	GO:0002676	regulation of chronic inflammatory response	3/721	10/18800	0.00550723	0.0556658	0.0497619	CCL5/LTA/FOXP3	3
BP	GO:0042368	vitamin D biosynthetic process	3/721	10/18800	0.00550723	0.0556658	0.0497619	GFI1/IFNG/CYP3A4	3
CC	GO:0019814	immunoglobulin complex	129/745	167/19594	1.33759e-151	4.78858e-149	4.61821e-149	IGLV5-45/IGLV3-21/IGLV9-49/IGHV4-4/IGHV3-20/IGHV7-81/IGHV1-45/IGLV3-12/IGKC/IGLV5-48/IGHV3-7/IGHV1-18/IGKV1-16/IGLV1-51/IGLV1-47/IGLV1-44/IGHV3-35/IGKV1D-17/IGHV3-66/IGLV2-18/IGLV2-33/IGLV2-11/IGKV2-30/IGLC6/IGKV1-6/IGLV3-10/IGLC7/IGHV3-11/IGLV3-9/IGHV3-38/IGKV1-12/IGHV4-39/IGKV2-28/IGLV10-54/IGKV1D-8/IGHV3-49/IGHV6-1/IGLV5-52/IGKV1D-39/IGHV2-5/IGHV1-69/IGLV1-36/IGLL1/IGKV1-13/CD79A/IGKV2D-30/IGH…	129
CC	GO:0042101	T cell receptor complex	93/745	144/19594	1.50855e-96	2.70031e-94	2.60423e-94	TRAC/TRAV27/TRBV11-3/TRBV29-1/TRBV6-6/TRAV1-2/TRAV8-4/TRAV4/TRBJ2-2/TRBV19/TRBV28/TRBV7-9/TRGV2/TRBV7-6/CD3E/TRGV10/CD247/TRAV3/TRAV8-6/TRBV30/TRAV26-1/TRBV2/TRAV22/TRBV4-1/TRBV7-7/TRAV8-3/TRAV23DV6/TRAV12-2/TRBV10-2/TRAV10/TRAV13-1/TRAV13-2/TRAV36DV7/TRBV5-6/TRBV14/TRAT1/TRBV9/TRDV1/TRBV27/TRBV5-1/TRBV3-1/TRBV4-2/TRAV5/TRBC2/ZAP70/TRAV16/TRAV38-1/TRAV8-1/TRBV10-3/TRAV20/TRAV34/TRBV5-4/TRBV10-1/T…	93
CC	GO:0009897	external side of plasma membrane	123/745	455/19594	1.37127e-70	1.4591e-68	1.40719e-68	CCR5/CD80/IGHV4-4/FCER2/IGHV3-20/TNFRSF13C/IGHV7-81/IGHV1-45/LY9/IGKC/IGHV3-7/IGHV1-18/XCR1/IGHV3-35/SCARA5/TRGV2/IGHV3-66/CD3E/IGLC6/EBI3/SLAMF1/ITGA2B/TRPM8/IGLC7/IGHV3-11/CD48/IGHV3-38/TRGV10/IGHV4-39/CTLA4/CD19/CCR8/FCER1G/IGHV3-49/IGHV6-1/PRLR/IGHV2-5/IGHV1-69/IGLL1/CXCR3/CD79A/FASLG/IGHV5-51/IL2RG/PDCD1/CXCL9/IGHV2-70D/CD5/IGHA2/CCR7/KLRC4/ADGRE1/TRBC2/TNFRSF18/CD2/IGHV2-70/IGHV4-28/KLRK1/K…	123
CC	GO:0042571	immunoglobulin complex, circulating	60/745	77/19594	1.63028e-70	1.4591e-68	1.40719e-68	IGHV4-4/IGHV3-20/IGHV7-81/IGHV1-45/IGKC/IGHV3-7/IGHV1-18/IGHV3-35/IGHV3-66/IGLC6/IGLC7/IGHV3-11/IGHV3-38/IGHV4-39/IGHV3-49/IGHV6-1/IGHV2-5/IGHV1-69/IGLL1/IGHV5-51/IGKV3-20/IGHV2-70D/IGHA2/TRBC2/IGHV2-70/IGHV4-28/IGHV4-61/IGHV3-43/IGHV3-13/IGHV3-48/IGHV4-34/IGHV1-58/IGHV3-15/IGHV3-64/IGHG1/TRBC1/IGLL5/IGHG4/IGHV3-23/IGHV3-73/IGHV2-26/IGHV1-3/IGHA1/IGHV4-31/IGHV3-53/IGHV4-59/IGHV3-74/IGHM/IGHD/IGHV…	60
CC	GO:0098802	plasma membrane signaling receptor complex	101/745	313/19594	5.01385e-66	3.58992e-64	3.46219e-64	TRAC/IL6/TRAV27/TRBV11-3/TRBV29-1/TRBV6-6/TRAV1-2/TRAV8-4/TRAV4/TRBJ2-2/TRBV19/TRBV28/TRBV7-9/TRGV2/TRBV7-6/CD3E/ITGA2B/TRGV10/CD247/TRAV3/TRAV8-6/TRBV30/TRAV26-1/TRBV2/TRAV22/TRBV4-1/TRBV7-7/TRAV8-3/TRAV23DV6/TRAV12-2/TRBV10-2/TRAV10/TRAV13-1/CD79A/TRAV13-2/TRAV36DV7/TRBV5-6/TRBV14/TRAT1/TRBV9/TRDV1/TRBV27/TRBV5-1/TRBV3-1/TRBV4-2/TRAV5/TRBC2/ZAP70/TRAV16/TRAV38-1/TRAV8-1/IL2RA/TRBV10-3/TRAV20/IT…	101
CC	GO:0072562	blood microparticle	35/745	147/19594	1.38078e-18	8.23864e-17	7.94553e-17	IGLV3-21/IGKC/IGHV3-7/IGLV1-47/IGKV2-30/ITGA2B/AFM/C1QB/C1QC/HSPA7/APOL1/IGKV3-20/IGHA2/IGKV3D-11/IGHV3-13/IGKV1D-12/IGHG1/IGHG4/IGHV3-23/IGHA1/PLG/IGKV1-17/IGHM/IGKV1-5/IGHD/IGLC3/IGHG2/SERPINA3/IGKV4-1/IGLV3-25/IGHG3/IGKV3-15/IGKV1-39/IGLC2/JCHAIN	35
CC	GO:0042105	alpha-beta T cell receptor complex	8/745	11/19594	6.27604e-10	3.20975e-08	3.09555e-08	TRAC/TRAV27/TRBV19/CD3E/CD247/TRBC2/CD3D/CD3G	8
CC	GO:0001772	immunological synapse	11/745	44/19594	5.43017e-07	2.43e-05	2.34355e-05	RHOH/CD3E/CARD11/CORO1A/GZMB/ZAP70/CRTAM/LCK/CD37/CD6/GZMA	11
CC	GO:0070820	tertiary granule	16/745	164/19594	0.000532849	0.0211956	0.0204415	DOK3/FCER1G/TCN1/PTX3/CR1/CHIT1/GPR84/ADAM8/MMP9/TRPM2/OSCAR/MCEMP1/PRSS3/TBC1D10C/CD177/LAIR1	16
MF	GO:0003823	antigen binding	99/609	174/18410	2.62787e-101	1.59512e-98	1.47991e-98	IGLV3-21/IGHV4-4/IGHV3-20/IGHV7-81/IGHV1-45/IGKC/IGHV3-7/IGHV1-18/TRAV8-4/IGKV1-16/IGLV1-51/IGLV1-47/IGLV1-44/IGHV3-35/TRBV28/TRBV7-9/IGHV3-66/IGLV2-11/IGKV2-30/IGLC6/SLAMF1/IGLC7/IGHV3-11/CD48/IGHV3-38/IGHV4-39/IGHV3-49/IGHV6-1/IGKV1D-39/IGHV2-5/TRAV23DV6/IGHV1-69/TRAV12-2/IGLL1/IGHV5-51/IGKV3-20/IGHV2-70D/IGHA2/IGLV3-19/TRBC2/IGHV2-70/IGHV4-28/HLA-G/IGKV3D-11/IGLV2-14/IGHV4-61/IGHV3-43/IGLV3-1/…	99
MF	GO:0034987	immunoglobulin receptor binding	59/609	80/18410	1.46164e-70	4.43606e-68	4.11566e-68	IGHV4-4/IGHV3-20/IGHV7-81/IGHV1-45/IGKC/IGHV3-7/IGHV1-18/IGHV3-35/IGHV3-66/IGLC6/IGLC7/IGHV3-11/IGHV3-38/IGHV4-39/IGHV3-49/IGHV6-1/IGHV2-5/IGHV1-69/IGLL1/IGHV5-51/IGHV2-70D/IGHA2/TRBC2/IGHV2-70/IGHV4-28/IGHV4-61/IGHV3-43/IGHV3-13/IGHV3-48/IGHV4-34/IGHV1-58/IGHV3-15/IGHV3-64/IGHG1/TRBC1/IGLL5/IGHG4/IGHV3-23/IGHV3-73/IGHV2-26/IGHV1-3/IGHA1/IGHV4-31/IGHV3-53/IGHV4-59/IGHV3-74/IGHM/IGHD/IGHV3-30/IGHV…	59
MF	GO:0140375	immune receptor activity	29/609	148/18410	7.85771e-15	1.58988e-12	1.47504e-12	CCR5/XCR1/EBI3/IL20RB/HLA-DOB/IL10RA/CCR8/FCER1G/PRLR/CXCR3/IL2RG/HLA-DQA2/CCR7/CR1/FCGR1A/KLRK1/KLRC4-KLRK1/IL21R/IL2RA/IL9R/F3/FCGR2B/CD200R1/IL12RB1/IL2RB/HLA-DQA1/CRLF2/CXCR6/FCGR3A	29
MF	GO:0008009	chemokine activity	15/609	49/18410	2.9144e-11	4.42261e-09	4.10317e-09	CCL24/CCL18/XCL2/XCL1/CCL13/CXCL9/CCL5/C10orf99/CCL19/CCL7/CCL21/CCL22/CXCL13/CCL4/CXCL11	15
MF	GO:0005125	cytokine activity	30/609	235/18410	2.45361e-10	2.97868e-08	2.76353e-08	CCL24/IL6/TNFSF13B/LTB/EBI3/CCL18/XCL2/GDF10/FASLG/XCL1/CCL13/CXCL9/IFNE/IL27/CCL5/IFNG/C10orf99/WNT4/CCL19/CCL7/WNT10B/GREM1/NDP/LTA/CCL21/CCL22/CXCL13/CCL4/CXCL11/SECTM1	30
MF	GO:0004896	cytokine receptor activity	18/609	97/18410	2.58153e-09	2.61164e-07	2.42301e-07	CCR5/XCR1/EBI3/IL20RB/IL10RA/CCR8/PRLR/CXCR3/IL2RG/CCR7/IL21R/IL2RA/IL9R/F3/IL12RB1/IL2RB/CRLF2/CXCR6	18
MF	GO:0048018	receptor ligand activity	43/609	489/18410	5.87346e-09	4.942e-07	4.58505e-07	CCL24/TFF1/IL6/FGF18/TNFSF13B/LTB/EBI3/CCL18/XCL2/GDF10/RETN/FASLG/EGF/XCL1/CCL13/CXCL9/IFNE/EREG/IL27/ARTN/CCL5/IFNG/C10orf99/SFRP2/HAMP/UTS2/WNT4/CCL19/CCL7/WNT10B/GREM1/PMCH/NDP/LTA/HGF/SPX/CCL21/CCL22/INSL3/CXCL13/CCL4/CXCL11/SECTM1	43
MF	GO:0019955	cytokine binding	21/609	141/18410	7.86163e-09	4.942e-07	4.58505e-07	CCR5/TMC8/XCR1/EBI3/IL20RB/IL10RA/CCR8/PRLR/CXCR3/IL2RG/CCR7/IL2RA/IL9R/SOSTDC1/IL12RB1/GREM1/IL2RB/TNFRSF9/CRLF2/COMP/CXCR6	21
MF	GO:0005126	cytokine receptor binding	30/609	272/18410	8.21962e-09	4.942e-07	4.58505e-07	CCL24/IL6/JAK3/TNFSF13B/LTB/EBI3/PYCARD/CCL18/PRLR/XCL2/FASLG/XCL1/CCL13/CXCL9/IFNE/IL27/CCL5/IFNG/C10orf99/CCL19/CCL7/IL12RB1/GREM1/LTA/CCL21/CRLF2/CCL22/CXCL13/CCL4/CXCL11	30
MF	GO:0042379	chemokine receptor binding	15/609	71/18410	8.62527e-09	4.942e-07	4.58505e-07	CCL24/CCL18/XCL2/XCL1/CCL13/CXCL9/CCL5/C10orf99/CCL19/CCL7/CCL21/CCL22/CXCL13/CCL4/CXCL11	15
MF	GO:0030546	signaling receptor activator activity	43/609	496/18410	8.95585e-09	4.942e-07	4.58505e-07	CCL24/TFF1/IL6/FGF18/TNFSF13B/LTB/EBI3/CCL18/XCL2/GDF10/RETN/FASLG/EGF/XCL1/CCL13/CXCL9/IFNE/EREG/IL27/ARTN/CCL5/IFNG/C10orf99/SFRP2/HAMP/UTS2/WNT4/CCL19/CCL7/WNT10B/GREM1/PMCH/NDP/LTA/HGF/SPX/CCL21/CCL22/INSL3/CXCL13/CCL4/CXCL11/SECTM1	43
MF	GO:0048020	CCR chemokine receptor binding	12/609	47/18410	2.79209e-08	1.41233e-06	1.31032e-06	CCL24/CCL18/XCL2/XCL1/CCL13/CCL5/CCL19/CCL7/CCL21/CCL22/CXCL13/CCL4	12
MF	GO:0042605	peptide antigen binding	10/609	37/18410	2.26547e-07	1.0578e-05	9.81398e-06	TRAV8-4/TRBV28/TRBV7-9/TRAV23DV6/TRAV12-2/HLA-G/TRAV12-3/TRAV19/TRAV12-1/HLA-DQA1	10
MF	GO:0019865	immunoglobulin binding	8/609	24/18410	6.30221e-07	2.73246e-05	2.5351e-05	FCER2/FCER1G/FCGR1A/FCGR2B/MS4A1/FCGR3A/FCGR2C/JCHAIN	8
MF	GO:0001664	G protein-coupled receptor binding	27/609	288/18410	1.22209e-06	4.94538e-05	4.58819e-05	CCL24/AVPR1A/MARCO/CCL18/XCL2/XCL1/CCL13/CXCL9/CCL5/APLP1/NMU/C10orf99/WNT4/CCL19/GNA15/CCL7/WNT10B/PACRG/PMCH/NDP/CCL21/CCL22/PTGER1/INSL3/CXCL13/CCL4/CXCL11	27
MF	GO:0042287	MHC protein binding	9/609	42/18410	7.50523e-06	0.00028473	0.000264164	TRAV8-4/TRBV7-9/KLRK1/KLRC4-KLRK1/LAG3/CD8A/TRAV19/CD244/CD8B	9
MF	GO:0019864	IgG binding	5/609	11/18410	1.52557e-05	0.000544718	0.000505375	FCER1G/FCGR1A/FCGR2B/FCGR3A/FCGR2C	5
MF	GO:0004252	serine-type endopeptidase activity	18/609	174/18410	1.93995e-05	0.000639859	0.000593644	GZMK/MMP12/MMP19/TPSG1/F7/GZMB/ADAM8/F3/MMP9/C2/MMP3/PLG/GZMH/PRSS21/PRSS3/HTRA4/GZMA/MMP1	18
MF	GO:0008236	serine-type peptidase activity	19/609	191/18410	2.00285e-05	0.000639859	0.000593644	GZMK/MMP12/MMP19/TPSG1/F7/GZMB/ADAM8/F3/MMP9/C2/MMP3/PLG/GZMH/PRSS21/PRSS3/DPP6/HTRA4/GZMA/MMP1	19
MF	GO:0017171	serine hydrolase activity	19/609	195/18410	2.67873e-05	0.000812993	0.000754273	GZMK/MMP12/MMP19/TPSG1/F7/GZMB/ADAM8/F3/MMP9/C2/MMP3/PLG/GZMH/PRSS21/PRSS3/DPP6/HTRA4/GZMA/MMP1	19
MF	GO:0016493	C-C chemokine receptor activity	6/609	23/18410	7.9756e-05	0.00230533	0.00213882	CCR5/XCR1/CCR8/CXCR3/CCR7/CXCR6	6
MF	GO:0019957	C-C chemokine binding	6/609	24/18410	0.000103384	0.00285247	0.00264644	CCR5/XCR1/CCR8/CXCR3/CCR7/CXCR6	6
MF	GO:0001637	G protein-coupled chemoattractant receptor activity	6/609	26/18410	0.000167153	0.00422758	0.00392223	CCR5/XCR1/CCR8/CXCR3/CCR7/CXCR6	6
MF	GO:0004950	chemokine receptor activity	6/609	26/18410	0.000167153	0.00422758	0.00392223	CCR5/XCR1/CCR8/CXCR3/CCR7/CXCR6	6
MF	GO:0016176	superoxide-generating NADPH oxidase activator activity	4/609	10/18410	0.000212364	0.00515621	0.00478379	NCF1/NCF4/NCF1B/NCF1C	4
MF	GO:0042288	MHC class I protein binding	5/609	22/18410	0.000642684	0.0148507	0.0137781	KLRK1/KLRC4-KLRK1/CD8A/CD244/CD8B	5
MF	GO:0019956	chemokine binding	6/609	33/18410	0.000660575	0.0148507	0.0137781	CCR5/XCR1/CCR8/CXCR3/CCR7/CXCR6	6
MF	GO:0015026	coreceptor activity	7/609	47/18410	0.00083374	0.0180743	0.0167688	CCR5/CD80/CCR8/GPR15/CD8A/CD8B/CXCR6	7
MF	GO:0042834	peptidoglycan binding	4/609	18/18410	0.00250605	0.0517542	0.0480161	PGLYRP2/NOD2/IGHM/JCHAIN	4
MF	GO:0004175	endopeptidase activity	26/609	432/18410	0.00255787	0.0517542	0.0480161	PYDC1/GZMK/MMP12/PYCARD/MMP19/TPSG1/F7/ADAMDEC1/GZMB/ADAM8/ADAMTS14/F3/MMP9/C2/CTSW/MMP3/PLG/ADAM33/GZMH/PRSS21/PRSS3/USP2/HTRA4/GZMA/CASP5/MMP1	26

## Sheet: S5
Table S5. KEGG enrichment analysis of the differentially expressed genes in the two CICGs clusters.
hsa04060	Cytokine-cytokine receptor interaction	45/275	295/8191	3.2532e-18	8.29567e-16	7.08856e-16	CCR5/CCL24/IL6/TNFRSF13C/XCR1/TNFSF13B/LTB/EBI3/IL20RB/TNFRSF17/IL10RA/CCR8/CCL18/PRLR/XCL2/CXCR3/GDF10/FASLG/XCL1/IL2RG/CCL13/CXCL9/IFNE/IL27/CCL5/CCR7/IFNG/TNFRSF18/IL21R/IL2RA/IL9R/CCL19/CCL7/IL12RB1/CD27/LTA/IL2RB/TNFRSF9/CCL21/CRLF2/CCL22/CXCR6/CXCL13/CCL4/CXCL11	45
hsa04061	Viral protein interaction with cytokine and cytokine receptor	26/275	100/8191	1.11565e-16	1.42245e-14	1.21547e-14	CCR5/CCL24/IL6/XCR1/IL20RB/IL10RA/CCR8/CCL18/XCL2/CXCR3/XCL1/IL2RG/CCL13/CXCL9/CCL5/CCR7/IL2RA/CCL19/CCL7/LTA/IL2RB/CCL21/CCL22/CXCL13/CCL4/CXCL11	26
hsa04640	Hematopoietic cell lineage	22/275	99/8191	9.09937e-13	7.73447e-11	6.60902e-11	FCER2/IL6/CD3E/ITGA2B/HLA-DOB/CD19/HLA-DQA2/CD5/CR1/CD2/FCGR1A/IL2RA/IL9R/CD8A/CD3D/CD37/MS4A1/CD7/CD38/HLA-DQA1/CD8B/CD3G	22
hsa04062	Chemokine signaling pathway	28/275	192/8191	3.5791e-11	2.28168e-09	1.94967e-09	CCR5/CCL24/VAV1/JAK3/XCR1/NCF1/PLCB2/CCR8/RAC2/CCL18/XCL2/CXCR3/XCL1/CCL13/CXCL9/CCL5/CCR7/CCL19/CCL7/GNG8/ITK/WAS/CCL21/CCL22/CXCR6/CXCL13/CCL4/CXCL11	28
hsa04659	Th17 cell differentiation	21/275	108/8191	4.63589e-11	2.36431e-09	2.02027e-09	IL6/JAK3/CD3E/EBI3/HLA-DOB/CD247/IL2RG/HLA-DQA2/IL27/IFNG/ZAP70/IL21R/IL2RA/LCK/CD3D/IL12RB1/IRF4/IL2RB/FOXP3/HLA-DQA1/CD3G	21
hsa05340	Primary immunodeficiency	13/275	38/8191	1.32704e-10	5.63991e-09	4.81924e-09	TNFRSF13C/JAK3/CD3E/CD19/IGLL1/CD79A/IL2RG/ICOS/ZAP70/LCK/CD8A/CD3D/CD8B	13
hsa05150	Staphylococcus aureus infection	18/275	96/8191	2.18641e-09	7.96477e-08	6.80581e-08	KRT15/KRT14/HLA-DOB/KRT13/C1QB/C1QC/KRT16/HLA-DQA2/FCGR1A/C1QA/ITGAL/FCGR2B/C2/KRT25/PLG/HLA-DQA1/FCGR3A/FCGR2C	18
hsa04650	Natural killer cell mediated cytotoxicity	19/275	131/8191	6.33955e-08	2.02073e-06	1.72669e-06	VAV1/CD48/CD247/RAC2/FCER1G/FASLG/IFNG/GZMB/ZAP70/KLRK1/KLRC4-KLRK1/HLA-G/ITGAL/LCK/CD244/HCST/TYROBP/SH2D1A/FCGR3A	19
hsa04658	Th1 and Th2 cell differentiation	15/275	92/8191	3.40097e-07	9.63607e-06	8.23392e-06	JAK3/CD3E/HLA-DOB/CD247/IL2RG/HLA-DQA2/IFNG/ZAP70/IL2RA/LCK/CD3D/IL12RB1/IL2RB/HLA-DQA1/CD3G	15
hsa04660	T cell receptor signaling pathway	15/275	104/8191	1.72372e-06	4.39548e-05	3.75589e-05	VAV1/CD3E/CTLA4/CD247/CARD11/PDCD1/IFNG/ICOS/ZAP70/LCK/CD8A/CD3D/ITK/CD8B/CD3G	15
hsa04514	Cell adhesion molecules	18/275	157/8191	4.80077e-06	0.000111291	9.50966e-05	CD80/HLA-DOB/SIGLEC1/CTLA4/PDCD1/HLA-DQA2/TIGIT/ICOS/CD2/HLA-G/ITGAL/CD8A/NTNG2/SPN/CD6/ICAM3/HLA-DQA1/CD8B	18
hsa05142	Chagas disease	14/275	102/8191	6.9666e-06	0.00014804	0.000126499	IL6/CD3E/PLCB2/CD247/C1QB/C1QC/FASLG/CCL5/IFNG/C1QA/PPP2R2C/CD3D/GNA15/CD3G	14
hsa05332	Graft-versus-host disease	9/275	42/8191	8.00776e-06	0.000157075	0.000134219	CD80/IL6/HLA-DOB/FASLG/HLA-DQA2/IFNG/GZMB/HLA-G/HLA-DQA1	9
hsa04940	Type I diabetes mellitus	9/275	43/8191	9.83328e-06	0.000179106	0.000153044	CD80/HLA-DOB/FASLG/HLA-DQA2/IFNG/GZMB/HLA-G/LTA/HLA-DQA1	9
hsa05323	Rheumatoid arthritis	13/275	93/8191	1.21494e-05	0.00020654	0.000176486	CD80/IL6/TNFSF13B/LTB/HLA-DOB/CTLA4/HLA-DQA2/CCL5/IFNG/ITGAL/MMP3/HLA-DQA1/MMP1	13
hsa05330	Allograft rejection	8/275	38/8191	2.96684e-05	0.000450324	0.000384797	CD80/HLA-DOB/FASLG/HLA-DQA2/IFNG/GZMB/HLA-G/HLA-DQA1	8
hsa04672	Intestinal immune network for IgA production	9/275	49/8191	3.00216e-05	0.000450324	0.000384797	CD80/IL6/TNFRSF13C/TNFSF13B/TNFRSF17/HLA-DOB/HLA-DQA2/ICOS/HLA-DQA1	9
hsa05321	Inflammatory bowel disease	10/275	65/8191	5.4024e-05	0.00076534	0.000653974	IL6/HLA-DOB/IL2RG/HLA-DQA2/IFNG/IL21R/NOD2/IL12RB1/FOXP3/HLA-DQA1	10
hsa04145	Phagosome	15/275	152/8191	0.000170068	0.00226107	0.00193206	NCF1/NCF4/HLA-DOB/MARCO/HLA-DQA2/CORO1A/TUBA3C/FCGR1A/HLA-G/FCGR2B/TUBB4A/HLA-DQA1/COMP/FCGR3A/FCGR2C	15
hsa04064	NF-kappa B signaling pathway	12/275	104/8191	0.000177339	0.00226107	0.00193206	TNFRSF13C/BCL2A1/TNFSF13B/LTB/CARD11/CCL13/ZAP70/LCK/CCL19/LTA/CCL21/CCL4	12
hsa05144	Malaria	8/275	50/8191	0.00022967	0.00269142	0.00229979	IL6/IFNG/CR1/KLRK1/KLRC4-KLRK1/ITGAL/HGF/COMP	8
hsa05140	Leishmaniasis	10/275	77/8191	0.000232201	0.00269142	0.00229979	NCF1/NCF4/HLA-DOB/HLA-DQA2/IFNG/CR1/FCGR1A/HLA-DQA1/FCGR3A/FCGR2C	10
hsa04630	JAK-STAT signaling pathway	15/275	162/8191	0.000342639	0.00354478	0.00302898	IL6/JAK3/IL20RB/IL10RA/PRLR/EGF/IL2RG/IFNE/IFNG/IL21R/IL2RA/IL9R/IL12RB1/IL2RB/CRLF2	15
hsa04380	Osteoclast differentiation	13/275	128/8191	0.000347224	0.00354478	0.00302898	SIRPG/NCF1/NCF4/LILRB4/SPI1/IFNG/FCGR1A/FCGR2B/LCK/OSCAR/TYROBP/FCGR3A/FCGR2C	13
hsa05320	Autoimmune thyroid disease	8/275	53/8191	0.000347528	0.00354478	0.00302898	CD80/HLA-DOB/CTLA4/FASLG/HLA-DQA2/GZMB/HLA-G/HLA-DQA1	8
hsa05235	PD-L1 expression and PD-1 checkpoint pathway in cancer	10/275	89/8191	0.000755717	0.00741184	0.00633333	CD3E/CD247/EGF/PDCD1/IFNG/ZAP70/LCK/CD3D/BATF/CD3G	10
hsa05152	Tuberculosis	15/275	180/8191	0.00103827	0.00980584	0.00837899	IL6/HLA-DOB/IL10RA/LSP1/FCER1G/HLA-DQA2/CORO1A/IFNG/CR1/FCGR1A/FCGR2B/NOD2/HLA-DQA1/FCGR3A/FCGR2C	15
hsa04612	Antigen processing and presentation	9/275	78/8191	0.00113915	0.0103744	0.00886478	HLA-DOB/HLA-DQA2/IFNG/KLRC4/HLA-G/CD8A/IFI30/HLA-DQA1/CD8B	9
hsa05166	Human T-cell leukemia virus 1 infection	17/275	222/8191	0.00126314	0.0111069	0.00949075	IL6/TNFRSF13C/JAK3/CD3E/HLA-DOB/SPI1/IL2RG/HLA-DQA2/IL2RA/HLA-G/ITGAL/LCK/CD3D/LTA/IL2RB/HLA-DQA1/CD3G	17
hsa04610	Complement and coagulation cascades	9/275	86/8191	0.00227525	0.0193397	0.0165255	VSIG4/F7/C1QB/C1QC/CR1/C1QA/F3/C2/PLG	9
hsa05416	Viral myocarditis	7/275	60/8191	0.00375409	0.0308804	0.026387	CD80/HLA-DOB/RAC2/HLA-DQA2/HLA-G/ITGAL/HLA-DQA1	7
hsa00140	Steroid hormone biosynthesis	7/275	62/8191	0.00451664	0.035992	0.0307548	AKR1C1/CYP17A1/HSD11B2/UGT1A8/CYP3A4/HSD11B1/UGT1A10	7
hsa05322	Systemic lupus erythematosus	11/275	136/8191	0.00593103	0.0453978	0.038792	CD80/HLA-DOB/C1QB/C1QC/HLA-DQA2/IFNG/FCGR1A/C1QA/C2/HLA-DQA1/FCGR3A	11
hsa04662	B cell receptor signaling pathway	8/275	82/8191	0.00605304	0.0453978	0.038792	VAV1/LILRB4/CD19/RAC2/CARD11/CD79A/CD72/FCGR2B	8
hsa05162	Measles	11/275	139/8191	0.00696809	0.0507675	0.0433803	IL6/JAK3/CD3E/SLAMF1/FASLG/IL2RG/IL2RA/FCGR2B/CD3D/IL2RB/CD3G	11
hsa05143	African trypanosomiasis	5/275	37/8191	0.00743492	0.052664	0.0450008	IL6/PLCB2/APOL1/FASLG/IFNG	5
hsa04151	PI3K-Akt signaling pathway	21/275	354/8191	0.00792954	0.0546495	0.0466974	IL6/JAK3/FGF18/MYB/ITGA2B/CD19/LPAR3/PRLR/FASLG/EGF/IL2RG/EREG/IL2RA/PPP2R2C/IBSP/GNG8/PCK1/HGF/IL2RB/TCL1A/COMP	21

## Sheet: S6
Table S6. The gene name and correlation coefficients after LASSO analysis for risk signatrure construction
id	coef
CD276	0.180528
HLA-E	-0.616655
LGALS9	0.24483
TNFRSF18	0.479192

## Sheet: S7
Table S7. The risk gene expression and risk score in pancancer cohort
id	survival time (days)	survival status	CD276	HLA.E	LGALS9	TNFRSF18	Type	CancerType	riskScore	Risk
TCGA-OR-A5KZ-01	125	Dead	4.44335	7.03879	1.61287	0.454662	Tumor	ACC	-2.92561	low
TCGA-OR-A5LC-01	159	Dead	4.52024	6.44255	2.54428	0.210558	Tumor	ACC	-2.43298	high
TCGA-P6-A5OF-01	207	Dead	5.28584	6.98499	1.64385	0.0372337	Tumor	ACC	-2.93278	low
TCGA-OR-A5K9-01	344	Dead	5.19632	6.13626	0.890918	0.0204181	Tumor	ACC	-2.61797	low
TCGA-OR-A5J5-01	365	Dead	3.71148	6.32518	2.39613	0.300791	Tumor	ACC	-2.49965	low
TCGA-P6-A5OG-01	383	Dead	5.38007	7.99482	4.15792	1.6498	Tumor	ACC	-2.15024	high
TCGA-OR-A5JS-01	383	Alive	5.95767	5.8065	0.753078	0.105986	Tumor	ACC	-2.26992	high
TCGA-OR-A5KY-01	391	Dead	4.74276	6.22519	2.46143	0.396479	Tumor	ACC	-2.18997	high
TCGA-OR-A5JP-01	464	Alive	4.53744	5.96163	1.03883	0.28357	Tumor	ACC	-2.46692	low
TCGA-OR-A5J7-01	490	Dead	5.61393	6.82135	1.6112	0.0349048	Tumor	ACC	-2.78175	low
TCGA-OR-A5JJ-01	490	Dead	4.43561	6.62476	1.12745	0.661135	Tumor	ACC	-2.69159	low
TCGA-OR-A5K5-01	498	Dead	6.21526	6.50163	1.2176	0	Tumor	ACC	-2.58913	low
TCGA-OR-A5JG-01	541	Dead	5.53883	6.23008	1.38952	0.0420392	Tumor	ACC	-2.48156	low
TCGA-OR-A5LT-01	549	Alive	5.41199	6.50756	1.14997	0.128683	Tumor	ACC	-2.6927	low
TCGA-OR-A5JB-01	551	Dead	4.02254	8.26754	3.34219	3.246	Tumor	ACC	-1.99832	high
TCGA-OR-A5JY-01	552	Dead	6.70352	6.93158	1.98843	0.423536	Tumor	ACC	-2.37444	high
TCGA-OR-A5JM-01	562	Dead	6.6871	5.48428	0.418283	0	Tumor	ACC	-2.07229	high
TCGA-OR-A5J8-01	579	Dead	5.53342	8.30006	4.46468	1.5436	Tumor	ACC	-2.28657	high
TCGA-PK-A5H9-01	616	Alive	3.30325	9.44473	1.77421	0.160484	Tumor	ACC	-4.71653	low
TCGA-OR-A5LE-01	662	Dead	4.82908	5.27339	0.706782	0.0289674	Tumor	ACC	-2.19316	high
TCGA-OR-A5LA-01	719	Alive	3.00727	8.43696	2.19218	0.874013	Tumor	ACC	-3.70427	low
TCGA-OR-A5K8-01	749	Alive	4.10404	6.64273	1.30625	0	Tumor	ACC	-3.03557	low
TCGA-PA-A5YG-01	756	Alive	4.33926	7.54895	2.29276	0.49576	Tumor	ACC	-3.07284	low
TCGA-OR-A5JZ-01	822	Alive	4.19267	9.65503	1.96032	0.382974	Tumor	ACC	-4.53347	low
TCGA-OR-A5LR-01	853	Alive	4.40834	8.44334	2.38197	0.125851	Tumor	ACC	-3.76732	low
TCGA-OR-A5L6-01	861	Alive	3.83277	7.92306	1.51988	0.491303	Tumor	ACC	-3.58634	low
TCGA-OR-A5L9-01	871	Alive	2.20237	7.62201	1.7989	0.358449	Tumor	ACC	-3.69037	low
TCGA-OR-A5L8-01	885	Alive	3.83561	5.37857	0.691858	0.0384592	Tumor	ACC	-2.43647	high
TCGA-OR-A5JT-01	907	Alive	4.72091	8.29441	1.3054	0.31609	Tumor	ACC	-3.79147	low
TCGA-OR-A5JA-01	922	Dead	5.65826	8.38481	1.25244	0.314557	Tumor	ACC	-3.69169	low
TCGA-OR-A5JX-01	950	Alive	4.03222	7.65355	1.45771	0.518344	Tumor	ACC	-3.3864	low
TCGA-OR-A5L4-01	967	Alive	4.43152	7.10115	1.28564	0.0276436	Tumor	ACC	-3.25094	low
TCGA-OR-A5K2-01	994	Dead	4.51683	6.60743	2.36182	0.0727237	Tumor	ACC	-2.646	low
TCGA-OR-A5K0-01	1029	Alive	4.93505	7.18064	0.947906	0.0540525	Tumor	ACC	-3.27909	low
TCGA-OR-A5K4-01	1082	Alive	4.43436	7.54165	1.7168	0.0812424	Tumor	ACC	-3.39081	low
TCGA-OR-A5LS-01	1096	Alive	3.89574	6.10496	1.1191	0.0888051	Tumor	ACC	-2.74482	low
TCGA-OR-A5JQ-01	1103	Alive	5.30497	7.42323	2.01938	0.800661	Tumor	ACC	-2.7418	low
TCGA-OR-A5LJ-01	1105	Dead	4.78467	6.4195	1.46433	0.457707	Tumor	ACC	-2.51701	low
TCGA-OU-A5PI-01	1171	Alive	4.7893	6.27469	1.14043	0.208856	Tumor	ACC	-2.62542	low
TCGA-OR-A5JO-01	1194	Alive	4.40288	9.05584	3.82335	1.93532	Tumor	ACC	-2.92603	low
TCGA-OR-A5LD-01	1197	Dead	3.33626	5.02411	1.31884	0.0791773	Tumor	ACC	-2.13502	high
TCGA-PK-A5HA-01	1201	Alive	4.73083	8.16991	2.37793	0.959703	Tumor	ACC	-3.1419	low
TCGA-OR-A5LB-01	1204	Dead	5.0817	6.76461	1.29809	0.153667	Tumor	ACC	-2.86259	low
TCGA-PK-A5HB-01	1293	Alive	6.64509	7.00184	1.59353	0.108908	Tumor	ACC	-2.67576	low
TCGA-OR-A5L5-01	1317	Alive	3.81612	8.30376	2.25387	0.412959	Tumor	ACC	-3.68194	low
TCGA-OR-A5J9-01	1352	Alive	4.69769	6.80891	1.15004	0.171546	Tumor	ACC	-2.98692	low
TCGA-OR-A5J1-01	1355	Dead	3.87279	6.65402	2.04913	0.121485	Tumor	ACC	-2.84418	low
TCGA-OR-A5KX-01	1364	Alive	3.3351	7.68412	2.50108	0.141351	Tumor	ACC	-3.4563	low
TCGA-OR-A5KO-01	1414	Alive	4.17413	6.47538	0.641199	0.1095	Tumor	ACC	-3.03008	low
TCGA-OR-A5K6-01	1493	Alive	4.98641	6.44075	1.706	0.0881636	Tumor	ACC	-2.61161	low
TCGA-OR-A5JK-01	1497	Alive	3.92266	8.06511	2.61468	0.664375	Tumor	ACC	-3.30673	low
TCGA-OR-A5LG-01	1589	Alive	4.51376	6.96176	2.63437	0.11368	Tumor	ACC	-2.77869	low
TCGA-OR-A5LL-01	1613	Dead	4.32442	6.79101	1.07121	0.0302165	Tumor	ACC	-3.13029	low
TCGA-OR-A5J2-01	1677	Dead	5.69344	6.39765	1.3382	0.444724	Tumor	ACC	-2.37658	high
TCGA-OR-A5JC-01	1750	Dead	4.52804	7.72219	2.59137	0.171832	Tumor	ACC	-3.22771	low
TCGA-OR-A5LP-01	1857	Alive	4.80621	7.46163	2.94902	0.25747	Tumor	ACC	-2.88821	low
TCGA-OR-A5LM-01	1858	Alive	4.73398	9.36317	1.52857	0.123455	Tumor	ACC	-4.48583	low
TCGA-OR-A5JF-01	2015	Alive	4.67692	6.21513	1.21215	0.119227	Tumor	ACC	-2.63438	low
TCGA-OR-A5JV-01	2023	Alive	5.18032	8.03672	3.68939	0.374635	Tumor	ACC	-2.9379	low
TCGA-OR-A5JL-01	2056	Alive	5.21568	8.8895	1.84216	0.0996428	Tumor	ACC	-4.04141	low
TCGA-OR-A5KW-01	2076	Alive	5.09619	6.22032	1.29145	0.186411	Tumor	ACC	-2.51028	low
TCGA-OR-A5J3-01	2091	Alive	4.71928	7.2126	0.875289	0.0909171	Tumor	ACC	-3.33786	low
TCGA-OR-A5JE-01	2105	Dead	4.11764	6.81125	2.26128	0.109229	Tumor	ACC	-2.85087	low
TCGA-OR-A5JW-01	2202	Alive	5.16586	6.65173	1.4779	0.0946688	Tumor	ACC	-2.76204	low
TCGA-OR-A5JI-01	2331	Alive	4.01734	7.10648	1.39429	0.787368	Tumor	ACC	-2.93834	low
TCGA-OR-A5LN-01	2342	Alive	3.59947	7.15053	2.23373	0.543365	Tumor	ACC	-2.95234	low
TCGA-OR-A5LH-01	2385	Dead	4.35464	8.9101	1.99425	0.317832	Tumor	ACC	-4.06777	low
TCGA-OR-A5LO-01	2405	Dead	4.74827	6.5787	1.0737	0.0408365	Tumor	ACC	-2.91715	low
TCGA-OR-A5J6-01	2703	Alive	2.80902	7.32895	2.28611	0.148251	Tumor	ACC	-3.38158	low
TCGA-OR-A5LK-01	2740	Alive	3.3817	7.5096	2.60718	0.852082	Tumor	ACC	-2.97371	low
TCGA-OR-A5KT-01	2895	Alive	6.49603	8.05291	2.82454	0.342604	Tumor	ACC	-2.93745	low
TCGA-OR-A5JD-01	3038	Alive	4.27969	6.70626	1.89486	0.361342	Tumor	ACC	-2.72577	low
TCGA-OR-A5K1-01	3289	Alive	4.34708	8.50096	2.05641	0.377948	Tumor	ACC	-3.77281	low
TCGA-OR-A5K3-01	3465	Alive	3.00843	7.28014	1.87921	0.173552	Tumor	ACC	-3.40298	low
TCGA-PK-A5H8-01	3623	Alive	3.15613	7.5544	1.56245	0.0242339	Tumor	ACC	-3.69454	low
TCGA-OR-A5JR-01	3688	Alive	4.24098	7.50452	1.58313	0.426802	Tumor	ACC	-3.26997	low
TCGA-OR-A5KV-01	3878	Alive	4.70775	6.37263	0.558462	0.680559	Tumor	ACC	-2.61698	low
TCGA-OR-A5L3-01	4628	Alive	3.9959	4.87857	0.99907	0.0741312	Tumor	ACC	-2.0069	high
TCGA-OR-A5KU-01	4673	Alive	5.05009	6.91	1.01038	0.158643	Tumor	ACC	-3.02602	low
TCGA-E7-A8O8-01	13	Alive	2.98033	7.89123	2.7942	1.12269	Tumor	BLCA	-3.10604	low
TCGA-GC-A4ZW-01	15	Alive	5.85412	7.30588	3.33687	2.80454	Tumor	BLCA	-1.2875	high
TCGA-E7-A5KE-01	17	Alive	4.17092	6.16038	1.77461	1.3842	Tumor	BLCA	-1.94809	high
TCGA-4Z-AA80-01	19	Dead	3.91666	7.49537	2.26727	0.731593	Tumor	BLCA	-3.00932	low
TCGA-YC-A9TC-01	20	Dead	4.53904	6.67021	1.62502	3.61998	Tumor	BLCA	-1.16128	high
TCGA-E7-A5KF-01	20	Alive	3.81924	7.45404	5.52167	0.13487	Tumor	BLCA	-2.49059	low
TCGA-E7-A7DU-01	28	Alive	4.35207	7.45767	4.73549	0.690475	Tumor	BLCA	-2.32288	high
TCGA-KQ-A41S-01	35	Alive	4.90045	7.59589	4.78555	0.523408	Tumor	BLCA	-2.37692	high
TCGA-E7-A7DV-01	37	Alive	4.51512	9.42395	4.36408	2.35992	Tumor	BLCA	-2.79691	low
TCGA-H4-A2HO-01	46	Alive	3.82129	7.21381	2.09955	0.72738	Tumor	BLCA	-2.896	low
TCGA-K4-A6FZ-01	55	Alive	4.38068	8.44392	4.34513	2.31887	Tumor	BLCA	-2.24115	high
TCGA-CU-A5W6-01	56	Dead	4.62034	7.63882	3.65493	1.43476	Tumor	BLCA	-2.29406	high
TCGA-S5-A6DX-01	56	Dead	3.60881	8.28765	4.3322	4.42794	Tumor	BLCA	-1.27665	high
TCGA-XF-A8HH-01	57	Dead	4.13874	6.80367	3.04778	1.33411	Tumor	BLCA	-2.06288	high
TCGA-C4-A0F0-01	59	Alive	4.10432	7.70153	1.86081	0.704621	Tumor	BLCA	-3.21501	low
TCGA-C4-A0F7-01	62	Dead	5.04582	6.73542	1.24147	3.94408	Tumor	BLCA	-1.0486	high
TCGA-XF-A9T6-01	64	Alive	4.34062	7.64731	3.39111	2.67711	Tumor	BLCA	-1.81906	high
TCGA-GD-A3OP-01	64	Alive	4.13813	7.99701	3.28292	1.03272	Tumor	BLCA	-2.88572	low
TCGA-DK-A1A5-01	65	Dead	5.09284	9.12527	3.046	1.23895	Tumor	BLCA	-3.3683	low
TCGA-GD-A6C6-01	67	Alive	5.54216	8.47413	7.33261	4.38402	Tumor	BLCA	-0.329072	high
TCGA-XF-A9T3-01	68	Alive	4.53153	8.58296	3.10545	2.67094	Tumor	BLCA	-2.43446	high
TCGA-E7-A4XJ-01	68	Dead	3.55524	6.52266	2.24146	1.54495	Tumor	BLCA	-2.09131	high
TCGA-FD-A6TF-01	69	Dead	4.8707	7.43787	3.20249	1.92362	Tumor	BLCA	-2.00145	high
TCGA-5N-A9KI-01	76	Dead	4.39714	8.31736	5.86867	1.04216	Tumor	BLCA	-2.39892	high
TCGA-BL-A13J-01	81	Dead	4.60782	6.97908	1.3541	1.08924	Tumor	BLCA	-2.61836	low
TCGA-FD-A62N-01	82	Alive	4.5878	9.35878	5.14353	3.92963	Tumor	BLCA	-1.80058	high
TCGA-K4-A4AB-01	84	Dead	4.09484	8.15052	3.79648	2.15606	Tumor	BLCA	-2.32417	high
TCGA-ZF-AA4N-01	88	Dead	4.72903	7.59288	2.13551	1.31216	Tumor	BLCA	-2.67686	low
TCGA-C4-A0F1-01	89	Alive	3.75202	7.42075	1.69202	5.07513	Tumor	BLCA	-1.05248	high
TCGA-XF-AAMT-01	90	Dead	5.19868	8.04204	3.65314	4.80946	Tumor	BLCA	-0.821604	high
TCGA-FD-A6TG-01	93	Dead	4.89112	7.67684	3.62295	1.3789	Tumor	BLCA	-2.30321	high
TCGA-GD-A3OQ-01	95	Alive	4.9192	7.43661	3.38306	0.830596	Tumor	BLCA	-2.47148	low
TCGA-XF-A9SJ-01	98	Dead	4.43975	8.8452	4.37123	2.94025	Tumor	BLCA	-2.17379	high
TCGA-FT-A3EE-01	99	Dead	3.81512	6.62728	2.23296	0.981912	Tumor	BLCA	-2.38079	high
TCGA-K4-A3WU-01	105	Alive	4.12167	7.83007	3.12948	1.5786	Tumor	BLCA	-2.56173	low
TCGA-ZF-A9RE-01	106	Dead	4.74267	6.97203	4.56038	3.77027	Tumor	BLCA	-0.519956	high
TCGA-FD-A43X-01	110	Alive	4.82257	7.19916	4.95932	0.104164	Tumor	BLCA	-2.30469	high
TCGA-UY-A9PF-01	117	Alive	3.70224	7.31549	2.34285	1.24851	Tumor	BLCA	-2.6709	low
TCGA-XF-AAN8-01	118	Dead	5.36716	8.54828	3.88916	1.76256	Tumor	BLCA	-2.50563	low
TCGA-FD-A3B7-01	122	Dead	5.60214	8.37246	3.43404	2.70643	Tumor	BLCA	-2.01392	high
TCGA-XF-A9ST-01	128	Dead	5.29878	5.4435	1.07031	0.269188	Tumor	BLCA	-2.00915	high
TCGA-E7-A6MD-01	129	Alive	5.04137	7.78991	4.56743	2.17514	Tumor	BLCA	-1.73302	high
TCGA-FD-A6TH-01	131	Dead	4.69585	7.05784	2.86616	0.711727	Tumor	BLCA	-2.46175	low
TCGA-BT-A3PH-01	142	Dead	3.90862	6.97731	1.28197	0.191129	Tumor	BLCA	-3.19153	low
TCGA-GU-A767-01	144	Dead	4.88032	7.76968	4.94048	0.649314	Tumor	BLCA	-2.38946	high
TCGA-DK-A3IK-01	146	Dead	3.91414	7.24775	2.61999	1.38861	Tumor	BLCA	-2.45589	low
TCGA-CU-A0YO-01	149	Dead	3.97426	8.49627	4.06376	0.871916	Tumor	BLCA	-3.10906	low
TCGA-BT-A20V-01	154	Dead	5.45054	7.88626	3.94015	5.02412	Tumor	BLCA	-0.506939	high
TCGA-BT-A20R-01	154	Dead	5.12962	7.3075	5.08291	0.701937	Tumor	BLCA	-1.99936	high
TCGA-CU-A3QU-01	158	Alive	4.24805	7.9849	3.44914	2.58518	Tumor	BLCA	-2.07379	high
TCGA-FD-A5BV-01	163	Dead	4.45712	6.8982	1.66983	2.96592	Tumor	BLCA	-1.61911	high
TCGA-E7-A3Y1-01	163	Alive	2.78467	7.36534	4.72489	0.377679	Tumor	BLCA	-2.70139	low
TCGA-FD-A3SO-01	168	Dead	3.86305	7.5772	2.99477	1.53171	Tumor	BLCA	-2.50794	low
TCGA-ZF-AA5N-01	168	Dead	4.40248	7.34458	2.75508	0.653435	Tumor	BLCA	-2.74666	low
TCGA-FD-A5BX-01	173	Dead	6.01169	8.47941	3.85881	2.00912	Tumor	BLCA	-2.23608	high
TCGA-XF-A9SU-01	182	Dead	4.82131	7.48263	3.16911	1.82603	Tumor	BLCA	-2.09291	high
TCGA-FD-A6TC-01	187	Alive	4.73326	7.6186	1.69509	1.35239	Tumor	BLCA	-2.7805	low
TCGA-UY-A9PE-01	189	Alive	4.32941	7.25245	2.78994	1.12883	Tumor	BLCA	-2.4667	low
TCGA-FD-A62P-01	191	Dead	4.96634	8.28477	3.7534	2.75214	Tumor	BLCA	-1.97453	high
TCGA-BT-A0S7-01	200	Dead	3.83729	7.54355	1.84034	1.79405	Tumor	BLCA	-2.64877	low
TCGA-XF-A8HC-01	200	Dead	3.93553	7.25977	2.33929	1.00649	Tumor	BLCA	-2.71127	low
TCGA-BL-A3JM-01	205	Dead	4.47899	6.88361	2.69234	2.31253	Tumor	BLCA	-1.66892	high
TCGA-XF-AAMX-01	206	Dead	3.92702	7.44872	2.24182	1.37822	Tumor	BLCA	-2.67506	low
TCGA-G2-AA3C-01	211	Dead	5.0462	8.18285	5.54336	1.29136	Tumor	BLCA	-2.15903	high
TCGA-GU-AATQ-01	213	Dead	4.62162	7.67234	3.81826	5.71129	Tumor	BLCA	-0.22523	high
TCGA-FD-A62O-01	216	Dead	4.04917	7.31789	1.4089	0.586415	Tumor	BLCA	-3.15568	low
TCGA-G2-A3IB-01	220	Dead	4.62455	8.22858	1.75612	5.24659	Tumor	BLCA	-1.29526	high
TCGA-BL-A13I-01	223	Dead	4.60269	8.19941	3.44866	1.69481	Tumor	BLCA	-2.56882	low
TCGA-GD-A76B-01	224	Dead	4.47637	8.77142	4.97486	2.63976	Tumor	BLCA	-2.11789	high
TCGA-GU-A762-01	232	Dead	4.70765	9.71494	4.85068	3.34713	Tumor	BLCA	-2.3494	high
TCGA-XF-AAML-01	232	Dead	4.84993	8.68068	5.11429	2.48608	Tumor	BLCA	-2.034	high
TCGA-DK-A2I2-01	237	Dead	4.76339	7.60126	3.42798	2.46454	Tumor	BLCA	-1.80717	high
TCGA-E7-A97Q-01	246	Dead	3.63271	7.50692	2.21471	1.77022	Tumor	BLCA	-2.58287	low
TCGA-DK-A3IM-01	248	Dead	3.58642	6.30467	0.759472	1.97579	Tumor	BLCA	-2.10763	high
TCGA-DK-A3IN-01	250	Dead	4.83485	7.45334	3.30806	2.07657	Tumor	BLCA	-1.91832	high
TCGA-FD-A5BY-01	251	Alive	3.88929	8.50605	3.51865	2.78491	Tumor	BLCA	-2.3472	high
TCGA-BT-A20X-01	251	Dead	3.32104	7.47402	2.31731	3.46748	Tumor	BLCA	-1.78042	high
TCGA-XF-AAMW-01	253	Dead	5.68914	7.92355	3.49047	1.78438	Tumor	BLCA	-2.14942	high
TCGA-BT-A20W-01	254	Dead	4.43695	7.75159	3.40872	2.92013	Tumor	BLCA	-1.74521	high
TCGA-2F-A9KW-01	254	Dead	4.44786	6.87399	2.9261	0.756679	Tumor	BLCA	-2.35693	high
TCGA-GV-A3QH-01	258	Dead	4.67518	7.17721	4.80452	0.787805	Tumor	BLCA	-2.02806	high
TCGA-ZF-AA56-01	259	Dead	4.81147	8.74938	4.23985	3.44372	Tumor	BLCA	-1.8385	high
TCGA-GV-A40E-01	261	Dead	4.64227	7.49567	4.27887	3.51759	Tumor	BLCA	-1.05099	high
TCGA-ZF-AA4U-01	262	Dead	3.667	8.284	4.90531	0.552348	Tumor	BLCA	-2.98073	low
TCGA-FJ-A871-01	272	Dead	4.89254	6.83431	1.64499	1.16005	Tumor	BLCA	-2.37255	high
TCGA-FD-A3B5-01	272	Dead	4.74683	7.36015	1.95967	3.20564	Tumor	BLCA	-1.66584	high
TCGA-C4-A0EZ-01	273	Dead	3.93439	7.6797	1.55702	1.09203	Tumor	BLCA	-3.12096	low
TCGA-HQ-A5ND-01	274	Dead	4.72667	8.26131	3.74846	2.00806	Tumor	BLCA	-2.3611	high
TCGA-K4-A5RH-01	276	Alive	5.78704	8.95489	3.91864	1.88603	Tumor	BLCA	-2.61418	low
TCGA-K4-A4AC-01	278	Dead	5.22185	8.15177	2.61047	2.89906	Tumor	BLCA	-2.05581	high
TCGA-YC-A8S6-01	293	Alive	5.1754	8.06403	3.418	3.17137	Tumor	BLCA	-1.6819	high
TCGA-DK-A3IV-01	294	Dead	2.64362	8.24636	5.4053	2.76013	Tumor	BLCA	-1.9619	high
TCGA-FD-A6TI-01	294	Dead	3.82135	8.02626	2.06252	0.332722	Tumor	BLCA	-3.59517	low
TCGA-BT-A3PK-01	303	Dead	5.06602	7.83142	3.18968	2.31744	Tumor	BLCA	-2.0233	high
TCGA-4Z-AA86-01	311	Dead	5.26635	8.48905	3.20582	2.70011	Tumor	BLCA	-2.20534	high
TCGA-DK-A3WX-01	321	Dead	5.81148	7.78575	2.67361	4.75833	Tumor	BLCA	-0.817256	high
TCGA-FJ-A3ZE-01	324	Dead	3.14553	6.6385	1.32063	0.696709	Tumor	BLCA	-2.86862	low
TCGA-GU-AATO-01	324	Dead	3.94734	8.0993	4.30982	2.06446	Tumor	BLCA	-2.23742	high
TCGA-FD-A5BT-01	328	Dead	5.22787	9.09954	4.75368	3.66452	Tumor	BLCA	-1.74765	high
TCGA-FD-A6TK-01	330	Alive	4.92876	8.69488	3.88053	2.74031	Tumor	BLCA	-2.20876	high
TCGA-GU-A42P-01	332	Dead	4.31198	6.81779	3.9793	2.10991	Tumor	BLCA	-1.44049	high
TCGA-CF-A47S-01	333	Alive	3.7009	8.3045	4.42086	1.0804	Tumor	BLCA	-2.85282	low
TCGA-FT-A61P-01	337	Alive	3.68691	9.15419	4.10261	2.0366	Tumor	BLCA	-2.99903	low
TCGA-DK-AA75-01	340	Dead	4.31512	6.13231	4.15582	2.18875	Tumor	BLCA	-0.936221	high
TCGA-XF-AAMH-01	344	Dead	5.06749	6.42784	2.60147	2.40881	Tumor	BLCA	-1.25774	high
TCGA-GU-A42Q-01	344	Dead	4.72145	6.91355	1.22251	3.73982	Tumor	BLCA	-1.31952	high
TCGA-CF-A8HY-01	345	Alive	4.78229	7.11052	3.86652	1.00492	Tumor	BLCA	-2.09321	high
TCGA-CF-A8HX-01	345	Alive	2.87412	6.79338	3.26955	2.38574	Tumor	BLCA	-1.7266	high
TCGA-K4-A5RI-01	356	Dead	4.5217	6.98253	4.87489	6.47216	Tumor	BLCA	0.805399	high
TCGA-K4-AAQO-01	359	Alive	3.76603	7.71017	2.80352	1.61622	Tumor	BLCA	-2.61378	low
TCGA-CF-A9FF-01	361	Alive	3.38407	7.73675	3.2444	1.3786	Tumor	BLCA	-2.70505	low
TCGA-KQ-A41Q-01	361	Alive	4.04912	6.16504	2.79117	1.17892	Tumor	BLCA	-1.82244	high
TCGA-XF-A9SW-01	362	Dead	4.29931	7.85957	3.05632	0.759591	Tumor	BLCA	-2.95823	low
TCGA-YF-AA3L-01	364	Alive	3.92429	7.68152	3.58044	1.89529	Tumor	BLCA	-2.2436	high
TCGA-2F-A9KP-01	364	Dead	4.109	6.90412	1.64718	1.14928	Tumor	BLCA	-2.56167	low
TCGA-CF-A5UA-01	365	Alive	4.84272	7.97559	4.69734	1.05467	Tumor	BLCA	-2.38851	high
TCGA-DK-AA76-01	366	Alive	4.52551	7.09189	2.73865	0.244765	Tumor	BLCA	-2.76847	low
TCGA-CF-A47W-01	368	Alive	3.95093	7.84458	4.99103	1.31988	Tumor	BLCA	-2.26972	high
TCGA-CF-A7I0-01	368	Alive	3.61279	7.38739	2.25867	0.493981	Tumor	BLCA	-3.11356	low
TCGA-CF-A3MG-01	369	Alive	3.96122	7.39914	1.87568	0.0246178	Tumor	BLCA	-3.37658	low
TCGA-HQ-A5NE-01	370	Dead	4.33363	8.50427	3.93316	3.04241	Tumor	BLCA	-2.04101	high
TCGA-BT-A20O-01	370	Dead	4.30369	9.08908	4.72953	2.1766	Tumor	BLCA	-2.62695	low
TCGA-CF-A3MI-01	370	Alive	3.02528	6.7739	3.24036	0.450376	Tumor	BLCA	-2.62186	low
TCGA-PQ-A6FI-01	372	Alive	5.35735	8.81726	3.55687	1.60096	Tumor	BLCA	-2.83206	low
TCGA-ZF-AA5P-01	372	Alive	4.50794	7.94144	3.58772	2.4047	Tumor	BLCA	-2.05263	high
TCGA-CF-A47Y-01	373	Alive	2.97235	7.3593	3.23047	0.93538	Tumor	BLCA	-2.76242	low
TCGA-FD-A6TE-01	376	Alive	3.16903	8.82092	2.91477	0.880596	Tumor	BLCA	-3.73177	low
TCGA-BL-A5ZZ-01	377	Alive	5.50679	7.53441	3.02361	2.48102	Tumor	BLCA	-1.72285	high
TCGA-CF-A47V-01	379	Alive	3.39697	7.95565	5.05133	0.64314	Tumor	BLCA	-2.74774	low
TCGA-CF-A1HS-01	382	Alive	4.68038	6.7567	2.88748	0.74892	Tumor	BLCA	-2.25579	high
TCGA-CF-A3MF-01	383	Alive	2.31337	5.93483	1.43619	0.191558	Tumor	BLCA	-2.7987	low
TCGA-CF-A47X-01	384	Alive	4.11839	7.02178	2.96955	0.525962	Tumor	BLCA	-2.60746	low
TCGA-FD-A3B8-01	384	Alive	4.93836	8.96436	4.31949	3.309	Tumor	BLCA	-1.99322	high
TCGA-FJ-A3Z9-01	385	Dead	4.44641	7.23777	1.79431	0.484301	Tumor	BLCA	-2.98913	low
TCGA-CF-A47T-01	385	Dead	3.36226	6.89388	3.68512	0.330491	Tumor	BLCA	-2.58357	low
TCGA-FD-A6TD-01	386	Dead	4.67242	8.71105	4.22208	3.05276	Tumor	BLCA	-2.03166	high
TCGA-XF-A9SV-01	388	Dead	4.41051	6.96392	1.74131	0.720258	Tumor	BLCA	-2.72665	low
TCGA-CF-A1HR-01	389	Alive	3.84212	8.15198	4.42137	0.856087	Tumor	BLCA	-2.84064	low
TCGA-FD-A3SS-01	391	Dead	3.91849	6.73101	2.9602	0.759998	Tumor	BLCA	-2.35439	high
TCGA-CU-A0YN-01	393	Dead	4.46355	7.25793	2.35787	1.86303	Tumor	BLCA	-2.19982	high
TCGA-E7-A85H-01	394	Alive	4.75809	7.70087	5.18588	2.31111	Tumor	BLCA	-1.51269	high
TCGA-CF-A3MH-01	398	Alive	4.25399	7.29305	3.52839	0.669318	Tumor	BLCA	-2.54475	low
TCGA-CF-A9FM-01	398	Alive	3.42465	7.54356	5.01883	1.26644	Tumor	BLCA	-2.19791	high
TCGA-CF-A5U8-01	399	Alive	3.40895	7.55287	4.0573	0.219892	Tumor	BLCA	-2.94339	low
TCGA-BT-A0YX-01	400	Dead	3.46206	7.38314	2.3194	3.18448	Tumor	BLCA	-1.83402	high
TCGA-FD-A62S-01	406	Dead	5.06837	7.69254	3.69341	3.03917	Tumor	BLCA	-1.46806	high
TCGA-ZF-A9RD-01	408	Dead	4.18758	9.03662	3.57418	4.05091	Tumor	BLCA	-2.00027	high
TCGA-MV-A51V-01	410	Alive	3.91808	7.25396	3.02764	0.484488	Tumor	BLCA	-2.79245	low
TCGA-CU-A72E-01	413	Dead	3.08279	7.39812	2.87221	3.5087	Tumor	BLCA	-1.62102	high
TCGA-DK-A3IL-01	413	Dead	4.08993	6.42849	2.32603	0.496291	Tumor	BLCA	-2.41851	high
TCGA-DK-AA6Q-01	413	Dead	5.53038	8.95247	3.70185	4.82877	Tumor	BLCA	-1.30197	high
TCGA-DK-AA6W-01	415	Dead	4.90041	6.19145	2.50273	3.82331	Tumor	BLCA	-0.488486	high
TCGA-YF-AA3M-01	415	Alive	3.90428	7.75137	5.77484	1.01194	Tumor	BLCA	-2.17632	high
TCGA-DK-AA71-01	415	Alive	4.7215	7.10186	3.75764	1.24495	Tumor	BLCA	-2.01049	high
TCGA-E7-A7PW-01	416	Alive	4.1092	6.75859	4.76691	1.44077	Tumor	BLCA	-1.56841	high
TCGA-XF-A9T8-01	418	Dead	3.67316	9.38906	4.72317	2.47836	Tumor	BLCA	-2.78272	low
TCGA-CF-A27C-01	425	Alive	3.95136	7.55464	3.83812	0.397968	Tumor	BLCA	-2.81489	low
TCGA-E7-A7XN-01	428	Alive	4.60444	9.08053	4.38688	3.24422	Tumor	BLCA	-2.13969	high
TCGA-GC-A3RD-01	428	Alive	4.34028	6.86021	3.34766	1.02518	Tumor	BLCA	-2.13598	high
TCGA-R3-A69X-01	433	Alive	4.47699	7.76705	4.05965	2.13148	Tumor	BLCA	-1.96606	high
TCGA-GV-A3JV-01	434	Dead	4.64577	8.69434	2.66393	1.92662	Tumor	BLCA	-2.94729	low
TCGA-E7-A97P-01	437	Dead	4.96518	9.02271	5.12223	3.15619	Tumor	BLCA	-1.90105	high
TCGA-BT-A20T-01	453	Dead	4.26393	8.64498	4.67895	1.81703	Tumor	BLCA	-2.54496	low
TCGA-XF-A9SP-01	454	Dead	4.84986	8.06963	3.73611	1.54092	Tumor	BLCA	-2.44753	low
TCGA-BT-A20U-01	455	Dead	4.74743	7.57018	3.44783	4.04388	Tumor	BLCA	-1.02922	high
TCGA-FD-A43S-01	455	Alive	4.68395	8.87768	4.97263	3.31913	Tumor	BLCA	-1.82093	high
TCGA-DK-AA6P-01	457	Alive	4.54544	6.63597	4.62096	0.956975	Tumor	BLCA	-1.6816	high
TCGA-4Z-AA84-01	460	Alive	3.63593	6.35698	1.92077	3.66362	Tumor	BLCA	-1.03784	high
TCGA-CU-A0YR-01	460	Dead	4.67121	7.49685	3.06721	1.21518	Tumor	BLCA	-2.44644	low
TCGA-LC-A66R-01	466	Alive	4.1424	8.62431	3.30329	3.03381	Tumor	BLCA	-2.30789	high
TCGA-E7-A8O7-01	466	Alive	4.48276	8.05331	5.45724	1.01975	Tumor	BLCA	-2.3321	high
TCGA-DK-AA6X-01	467	Alive	3.82007	8.42951	5.7526	2.31826	Tumor	BLCA	-1.98917	high
TCGA-XF-A8HG-01	467	Dead	2.51011	6.57591	1.43078	0.721808	Tumor	BLCA	-2.90574	low
TCGA-E5-A4TZ-01	467	Dead	1.23091	6.48885	3.24396	0.747061	Tumor	BLCA	-2.62697	low
TCGA-K4-A6MB-01	469	Alive	4.93128	6.96655	4.05608	1.32452	Tumor	BLCA	-1.77798	high
TCGA-LT-A5Z6-01	474	Alive	3.1536	7.29505	3.38745	1.73068	Tumor	BLCA	-2.27054	high
TCGA-FD-A43Y-01	474	Dead	5.212	8.86707	3.13618	4.74407	Tumor	BLCA	-1.48587	high
TCGA-DK-A1AG-01	475	Alive	4.25587	7.7395	4.9848	0.938572	Tumor	BLCA	-2.33412	high
TCGA-DK-A6B2-01	477	Alive	4.52013	9.1246	4.7275	1.76719	Tumor	BLCA	-2.80646	low
TCGA-GU-A766-01	480	Alive	4.73937	9.35434	5.64956	4.4023	Tumor	BLCA	-1.42008	high
TCGA-GC-A3OO-01	481	Alive	4.06482	7.39316	4.1637	2.17325	Tumor	BLCA	-1.76441	high
TCGA-GC-A3RC-01	484	Alive	4.10218	9.11659	3.15408	2.7091	Tumor	BLCA	-2.81085	low
TCGA-G2-A2EK-01	485	Alive	3.86547	7.50145	2.70636	2.32534	Tumor	BLCA	-2.1511	high
TCGA-XF-A9SK-01	486	Dead	4.40305	8.77009	4.58549	3.1682	Tumor	BLCA	-1.97241	high
TCGA-DK-A1AE-01	491	Alive	3.67248	7.43408	2.643	5.3628	Tumor	BLCA	-0.704385	high
TCGA-BT-A2LB-01	492	Dead	4.48811	8.28766	4.49803	1.87497	Tumor	BLCA	-2.30068	high
TCGA-XF-A9T4-01	495	Dead	5.76096	8.45964	4.09948	1.65299	Tumor	BLCA	-2.3809	high
TCGA-4Z-AA7M-01	495	Alive	4.06542	6.66981	3.36705	0.996405	Tumor	BLCA	-2.07723	high
TCGA-K4-A83P-01	495	Alive	4.78552	8.46859	4.07769	3.03717	Tumor	BLCA	-1.90455	high
TCGA-S5-AA26-01	503	Alive	2.67673	7.09091	2.74614	1.05131	Tumor	BLCA	-2.7133	low
TCGA-PQ-A6FN-01	507	Alive	3.95943	7.82044	2.93896	3.92533	Tumor	BLCA	-1.50719	high
TCGA-DK-A1AB-01	508	Dead	4.67882	7.96926	3.8605	1.93819	Tumor	BLCA	-2.1957	high
TCGA-E7-A519-01	508	Alive	3.92886	8.95073	6.05538	3.22332	Tumor	BLCA	-1.78312	high
TCGA-4Z-AA7Q-01	510	Dead	3.80021	9.1847	4.629	2.95434	Tumor	BLCA	-2.42873	high
TCGA-FD-A3B4-01	510	Dead	5.19465	9.28241	3.12755	2.55918	Tumor	BLCA	-2.79421	low
TCGA-4Z-AA7O-01	512	Alive	3.77894	8.33579	3.45351	1.77351	Tumor	BLCA	-2.76273	low
TCGA-BT-A2LA-01	522	Alive	5.27145	6.17041	1.05969	0.74848	Tumor	BLCA	-2.23526	high
TCGA-4Z-AA7R-01	522	Dead	5.64987	6.69195	6.18555	3.92884	Tumor	BLCA	0.290406	high
TCGA-FJ-A3ZF-01	524	Alive	4.0106	5.62946	1.4476	0.546083	Tumor	BLCA	-2.13132	high
TCGA-5N-A9KM-01	530	Dead	3.5025	8.13776	3.78946	0.572223	Tumor	BLCA	-3.18391	low
TCGA-G2-A3VY-01	536	Alive	5.14434	6.92735	1.14373	0.774566	Tumor	BLCA	-2.6919	low
TCGA-UY-A78K-01	536	Dead	4.04912	7.91898	5.17253	2.47708	Tumor	BLCA	-1.69892	high
TCGA-DK-A1AF-01	536	Alive	5.18369	8.49293	4.57236	1.91109	Tumor	BLCA	-2.26618	high
TCGA-DK-A3IQ-01	539	Dead	5.48773	7.19942	3.3735	1.08023	Tumor	BLCA	-2.1053	high
TCGA-K4-A5RJ-01	539	Alive	3.86897	9.62012	4.39167	2.49138	Tumor	BLCA	-2.96478	low
TCGA-GC-A3WC-01	540	Alive	4.39671	8.86445	4.22759	2.73467	Tumor	BLCA	-2.3271	high
TCGA-UY-A9PD-01	542	Alive	4.63601	7.88999	2.25912	1.44334	Tumor	BLCA	-2.78374	low
TCGA-BT-A20P-01	544	Dead	4.15133	8.00906	4.88741	0.397113	Tumor	BLCA	-2.80252	low
TCGA-XF-A8HI-01	544	Dead	3.99389	7.54781	4.68594	0.987598	Tumor	BLCA	-2.31288	high
TCGA-DK-A2I1-01	546	Alive	4.8336	7.99989	3.45276	2.25896	Tumor	BLCA	-2.13276	high
TCGA-FD-A3SM-01	547	Dead	4.3624	8.13411	2.58116	1.01762	Tumor	BLCA	-3.10883	low
TCGA-DK-A3X2-01	547	Dead	4.01511	5.99205	1.47754	0.81727	Tumor	BLCA	-2.21681	high
TCGA-FD-A5C0-01	550	Dead	3.95477	7.45888	2.35165	0.752992	Tumor	BLCA	-2.94903	low
TCGA-DK-A1A7-01	560	Alive	3.20715	6.67374	1.60366	2.2271	Tumor	BLCA	-2.07658	high
TCGA-CU-A3KJ-01	562	Alive	2.95864	7.71032	1.3521	2.18468	Tumor	BLCA	-2.84257	low
TCGA-CF-A9FL-01	565	Dead	4.18463	6.65832	3.44823	0.880421	Tumor	BLCA	-2.08432	high
TCGA-XF-AAN7-01	565	Dead	6.13848	6.85629	3.19613	0.928066	Tumor	BLCA	-1.89257	high
TCGA-FD-A6TB-01	572	Alive	4.26325	8.55503	3.83476	2.57696	Tumor	BLCA	-2.33214	high
TCGA-DK-AA6T-01	572	Alive	1.4975	7.63053	4.78951	1.91648	Tumor	BLCA	-2.34409	high
TCGA-YC-A89H-01	573	Alive	4.59765	7.54199	2.39219	2.31098	Tumor	BLCA	-2.12772	high
TCGA-XF-A9T2-01	575	Dead	5.1297	6.54026	2.59532	1.58225	Tumor	BLCA	-1.71342	high
TCGA-GU-A42R-01	577	Dead	4.74659	7.07397	3.65006	0.297478	Tumor	BLCA	-2.46911	low
TCGA-DK-A1AA-01	578	Alive	4.30681	7.35786	4.31281	0.751486	Tumor	BLCA	-2.34375	high
TCGA-DK-AA6U-01	578	Alive	5.12894	6.92795	4.37826	0.877212	Tumor	BLCA	-1.85396	high
TCGA-BT-A20J-01	579	Dead	4.68537	7.36145	5.14459	1.99919	Tumor	BLCA	-1.47609	high
TCGA-GV-A40G-01	580	Alive	3.97581	6.5576	2.88231	1.16585	Tumor	BLCA	-2.06169	high
TCGA-GV-A3JX-01	581	Alive	3.67684	8.35925	4.49324	1.69211	Tumor	BLCA	-2.58007	low
TCGA-GC-A3RB-01	582	Alive	5.33454	7.13173	4.64347	2.69455	Tumor	BLCA	-1.00672	high
TCGA-FD-A5BU-01	588	Alive	5.50305	8.33471	3.19898	2.28745	Tumor	BLCA	-2.26685	high
TCGA-H4-A2HQ-01	590	Alive	4.05263	7.5585	4.80895	1.11277	Tumor	BLCA	-2.21877	high
TCGA-ZF-AA54-01	590	Dead	5.3429	8.17373	4.00525	1.86474	Tumor	BLCA	-2.20166	high
TCGA-BT-A20Q-01	593	Dead	4.91515	8.56555	4.7742	1.86864	Tumor	BLCA	-2.33037	high
TCGA-ZF-AA4T-01	599	Dead	4.67447	7.27837	4.83854	0.761166	Tumor	BLCA	-2.09501	high
TCGA-FD-A3SR-01	602	Dead	4.79328	8.78264	4.52189	1.45198	Tumor	BLCA	-2.74767	low
TCGA-GV-A3JZ-01	603	Alive	4.70238	7.01365	4.97383	3.08352	Tumor	BLCA	-0.780753	high
TCGA-GU-A764-01	610	Alive	4.43923	8.25647	3.60318	2.91346	Tumor	BLCA	-2.01172	high
TCGA-G2-A3IE-01	612	Dead	4.04922	7.29962	2.29388	1.32658	Tumor	BLCA	-2.57305	low
TCGA-ZF-A9RN-01	615	Dead	4.97546	7.19616	5.61013	2.62391	Tumor	BLCA	-0.908457	high
TCGA-GV-A3QF-01	617	Dead	4.15024	6.64229	2.99236	0.241388	Tumor	BLCA	-2.49848	low
TCGA-DK-AA77-01	618	Alive	4.36781	8.56373	4.16218	0.961334	Tumor	BLCA	-3.01267	low
TCGA-BT-A2LD-01	623	Dead	5.28112	7.60015	2.5152	1.21222	Tumor	BLCA	-2.5366	low
TCGA-GC-A3I6-01	630	Dead	4.17889	9.19842	3.62087	3.72493	Tumor	BLCA	-2.24639	high
TCGA-DK-A3WW-01	633	Alive	4.52848	8.94946	3.20762	3.49147	Tumor	BLCA	-2.24281	high
TCGA-FD-A43U-01	636	Alive	5.10925	8.21717	4.71294	3.78632	Tumor	BLCA	-1.17656	high
TCGA-GD-A3OS-01	638	Alive	4.84938	7.64618	2.67241	2.77506	Tumor	BLCA	-1.85553	high
TCGA-XF-A9SY-01	640	Alive	5.05341	8.67893	3.9838	2.74324	Tumor	BLCA	-2.14973	high
TCGA-LT-A8JT-01	641	Alive	4.00582	7.99548	3.9516	0.928975	Tumor	BLCA	-2.79466	low
TCGA-ZF-A9R2-01	642	Alive	5.24123	7.17691	3.09947	2.10348	Tumor	BLCA	-1.71268	high
TCGA-K4-A3WV-01	646	Alive	5.23703	8.06959	4.69788	0.43114	Tumor	BLCA	-2.67395	low
TCGA-DK-A3IT-01	648	Alive	4.34192	7.07677	2.13212	0.868058	Tumor	BLCA	-2.64211	low
TCGA-GV-A3JW-01	649	Alive	4.34518	7.49085	2.54759	0.163821	Tumor	BLCA	-3.13261	low
TCGA-GC-A3BM-01	651	Dead	4.12141	8.42483	3.07849	0.766982	Tumor	BLCA	-3.32995	low
TCGA-ZF-A9R7-01	665	Alive	3.18245	9.39409	4.90392	3.41817	Tumor	BLCA	-2.37981	high
TCGA-DK-A1A3-01	665	Dead	4.86608	7.26496	2.7349	1.11964	Tumor	BLCA	-2.3954	high
TCGA-E7-A4IJ-01	674	Dead	4.78167	7.73614	6.67073	1.97647	Tumor	BLCA	-1.327	high
TCGA-ZF-A9R0-01	680	Dead	3.61902	7.37904	2.82494	2.51442	Tumor	BLCA	-2.00047	high
TCGA-FD-A3N5-01	685	Dead	4.42098	8.20302	1.5869	2.79453	Tumor	BLCA	-2.53269	low
TCGA-UY-A78M-01	690	Dead	5.096	7.23528	2.15056	1.80162	Tumor	BLCA	-2.15186	high
TCGA-GV-A6ZA-01	691	Alive	4.25987	9.05213	5.28351	2.03026	Tumor	BLCA	-2.54657	low
TCGA-G2-A2EC-01	696	Dead	4.3267	7.94995	3.13287	2.348	Tumor	BLCA	-2.22912	high
TCGA-FD-A43N-01	699	Alive	4.68422	7.82507	3.57547	1.71643	Tumor	BLCA	-2.28186	high
TCGA-C4-A0F6-01	700	Alive	4.27124	7.11038	2.30616	0.599349	Tumor	BLCA	-2.76175	low
TCGA-DK-A3IU-01	706	Dead	3.87851	9.08767	4.44663	2.65951	Tumor	BLCA	-2.54069	low
TCGA-FD-A3SL-01	712	Dead	4.84291	7.5889	3.72756	1.2257	Tumor	BLCA	-2.30549	high
TCGA-XF-A9SX-01	719	Dead	4.43736	8.67823	4.7949	4.20455	Tumor	BLCA	-1.36169	high
TCGA-E7-A6ME-01	731	Alive	4.25353	7.92603	5.31358	1.39105	Tumor	BLCA	-2.15224	high
TCGA-2F-A9KO-01	734	Dead	4.22252	8.88759	4.47308	2.31283	Tumor	BLCA	-2.51486	low
TCGA-FD-A3SJ-01	739	Dead	4.44783	6.72327	4.8059	1.53239	Tumor	BLCA	-1.43204	high
TCGA-E7-A6MF-01	750	Alive	4.25092	7.68744	3.28373	0.73626	Tumor	BLCA	-2.81632	low
TCGA-GC-A3YS-01	758	Alive	4.43313	8.23732	2.73682	3.28771	Tumor	BLCA	-2.03378	high
TCGA-K4-A3WS-01	761	Alive	4.60041	8.6595	4.43498	2.43758	Tumor	BLCA	-2.25553	high
TCGA-ZF-A9R1-01	773	Alive	4.78782	6.17342	3.28947	1.33257	Tumor	BLCA	-1.49862	high
TCGA-E7-A541-01	778	Dead	4.54893	8.54268	5.19004	2.177	Tumor	BLCA	-2.1328	high
TCGA-FD-A3SP-01	783	Alive	5.36351	8.42145	4.17948	2.30405	Tumor	BLCA	-2.09752	high
TCGA-BT-A3PJ-01	789	Alive	4.53946	8.61542	2.45964	2.31246	Tumor	BLCA	-2.78293	low
TCGA-BT-A20N-01	795	Dead	3.85271	6.61826	0.641376	3.5732	Tumor	BLCA	-1.51638	high
TCGA-E7-A678-01	798	Alive	2.69401	8.15038	4.59517	1.03561	Tumor	BLCA	-2.91834	low
TCGA-XF-A9T0-01	799	Alive	4.33975	7.20208	1.95543	2.13088	Tumor	BLCA	-2.1579	high
TCGA-GD-A2C5-01	812	Alive	4.16693	7.68248	4.02603	0.758445	Tumor	BLCA	-2.63606	low
TCGA-FD-A5BR-01	813	Alive	4.29958	7.79431	3.35282	2.85365	Tumor	BLCA	-1.84189	high
TCGA-G2-A2EL-01	819	Dead	2.49047	6.58507	1.03517	0.722468	Tumor	BLCA	-3.01147	low
TCGA-E7-A677-01	820	Alive	4.11373	8.33531	3.74117	1.40467	Tumor	BLCA	-2.80831	low
TCGA-XF-AAN4-01	823	Dead	4.00053	8.22128	4.1038	2.10724	Tumor	BLCA	-2.33298	high
TCGA-GV-A3QK-01	832	Alive	3.3142	8.08561	4.42762	2.2056	Tumor	BLCA	-2.2468	high
TCGA-FD-A43P-01	832	Alive	4.39453	8.40348	5.63412	2.67378	Tumor	BLCA	-1.72806	high
TCGA-FD-A5BZ-01	835	Dead	4.84205	7.34969	2.59455	1.64545	Tumor	BLCA	-2.23439	high
TCGA-4Z-AA7W-01	840	Alive	4.07935	9.88084	5.13545	4.68214	Tumor	BLCA	-1.85568	high
TCGA-K4-A54R-01	842	Alive	4.60904	9.33575	4.59518	2.88102	Tumor	BLCA	-2.41928	high
TCGA-FD-A3N6-01	851	Alive	3.79311	8.01628	1.48342	6.64285	Tumor	BLCA	-0.712131	high
TCGA-XF-A9SZ-01	859	Dead	4.91292	8.27071	3.00077	1.52573	Tumor	BLCA	-2.74746	low
TCGA-BT-A42F-01	864	Alive	2.9633	7.97813	3.83396	2.73703	Tumor	BLCA	-2.13457	high
TCGA-ZF-A9R9-01	864	Dead	3.9042	7.26818	4.45172	1.07853	Tumor	BLCA	-2.17041	high
TCGA-BT-A42C-01	873	Alive	4.01217	7.66736	2.83284	1.09345	Tumor	BLCA	-2.78627	low
TCGA-FD-A3SN-01	887	Alive	4.35376	7.518	2.81436	2.75847	Tumor	BLCA	-1.83916	high
TCGA-G2-AA3F-01	893	Alive	5.00242	7.25248	3.7919	0.727191	Tumor	BLCA	-2.29237	high
TCGA-ZF-AA5H-01	897	Alive	4.89817	8.53804	4.06698	2.34425	Tumor	BLCA	-2.26171	high
TCGA-UY-A9PB-01	899	Alive	5.03731	9.43664	4.27834	3.06938	Tumor	BLCA	-2.39149	high
TCGA-E7-A3X6-01	904	Dead	4.10454	9.23719	4.42011	4.10368	Tumor	BLCA	-1.90656	high
TCGA-CU-A3YL-01	906	Alive	4.51694	8.02483	5.48723	1.53608	Tumor	BLCA	-2.0536	high
TCGA-ZF-A9R4-01	921	Alive	3.7627	8.91844	4.56803	1.39512	Tumor	BLCA	-3.03341	low
TCGA-XF-AAN1-01	941	Dead	4.82186	7.28759	4.16732	0.533368	Tumor	BLCA	-2.34758	high
TCGA-FJ-A3Z7-01	945	Alive	3.58183	7.34883	3.03886	1.05461	Tumor	BLCA	-2.63571	low
TCGA-ZF-A9R3-01	949	Dead	3.68351	7.90835	4.73952	1.37646	Tumor	BLCA	-2.39178	high
TCGA-FD-A3B3-01	974	Dead	4.36643	8.98186	3.68909	2.98567	Tumor	BLCA	-2.41654	high
TCGA-GU-A763-01	997	Alive	3.13602	8.01406	5.23963	0.351516	Tumor	BLCA	-2.92451	low
TCGA-GU-AATP-01	1003	Alive	5.01257	8.6862	6.13907	1.69162	Tumor	BLCA	-2.13784	high
TCGA-G2-A2ES-01	1004	Dead	4.28907	8.33945	3.10374	4.81915	Tumor	BLCA	-1.29908	high
TCGA-FD-A3B6-01	1005	Dead	4.32947	8.58359	4.36563	2.48068	Tumor	BLCA	-2.25397	high
TCGA-SY-A9G0-01	1008	Dead	4.47396	7.71544	2.95302	3.16596	Tumor	BLCA	-1.71	high
TCGA-4Z-AA89-01	1029	Alive	3.58044	8.35334	5.34285	0.449808	Tumor	BLCA	-2.98112	low
TCGA-ZF-AA4R-01	1036	Dead	5.01205	8.13892	2.92679	4.2235	Tumor	BLCA	-1.37366	high
TCGA-XF-A9SM-01	1048	Alive	4.77158	9.11515	4.49705	3.0394	Tumor	BLCA	-2.20203	high
TCGA-4Z-AA7S-01	1064	Dead	4.3208	6.95978	1.20238	0.394635	Tumor	BLCA	-3.02827	low
TCGA-UY-A9PA-01	1072	Alive	3.69897	9.1112	5.99971	1.72859	Tumor	BLCA	-2.65346	low
TCGA-ZF-AA52-01	1077	Dead	4.89885	7.74521	4.34117	1.96646	Tumor	BLCA	-1.88658	high
TCGA-ZF-A9R5-01	1090	Alive	3.01313	8.09147	5.0915	1.64848	Tumor	BLCA	-2.4092	high
TCGA-KQ-A41P-01	1094	Alive	4.07413	7.54463	3.6137	2.49077	Tumor	BLCA	-1.83864	high
TCGA-BT-A42E-01	1108	Alive	3.13072	7.83412	3.30914	3.51313	Tumor	BLCA	-1.77213	high
TCGA-GV-A3QI-01	1110	Alive	4.69853	7.17575	2.8133	0.813433	Tumor	BLCA	-2.49818	low
TCGA-DK-A6B6-01	1115	Alive	3.77472	8.64043	5.73971	2.01715	Tumor	BLCA	-2.27487	high
TCGA-UY-A78L-01	1127	Alive	4.25709	7.16374	1.95029	2.57631	Tumor	BLCA	-1.93699	high
TCGA-DK-AA6L-01	1163	Dead	4.34065	7.76782	4.01368	2.66769	Tumor	BLCA	-1.74545	high
TCGA-HQ-A2OE-01	1174	Alive	4.26156	6.90637	2.26447	0.694166	Tumor	BLCA	-2.60247	low
TCGA-E5-A4U1-01	1181	Alive	4.20377	6.63658	2.6505	1.55687	Tumor	BLCA	-1.93863	high
TCGA-SY-A9G5-01	1186	Alive	4.76577	9.37127	6.07721	3.3048	Tumor	BLCA	-1.84697	high
TCGA-BL-A0C8-01	1219	Alive	3.77795	6.72278	1.65624	0.143165	Tumor	BLCA	-2.98951	low
TCGA-4Z-AA81-01	1270	Dead	4.10704	8.818	5.28208	1.58736	Tumor	BLCA	-2.64237	low
TCGA-E5-A2PC-01	1326	Alive	4.90546	9.04411	4.20854	2.0596	Tumor	BLCA	-2.67421	low
TCGA-XF-AAMZ-01	1348	Dead	4.88601	6.92162	1.78823	1.35933	Tumor	BLCA	-2.297	high
TCGA-KQ-A41R-01	1350	Alive	3.7385	6.82535	2.48509	1.32976	Tumor	BLCA	-2.28835	high
TCGA-4Z-AA7N-01	1367	Dead	3.87013	8.69885	4.00214	3.75704	Tumor	BLCA	-1.88533	high
TCGA-XF-A8HB-01	1370	Alive	1.56387	7.68403	3.45438	1.74671	Tumor	BLCA	-2.77333	low
TCGA-DK-A2HX-01	1420	Dead	5.28398	7.19241	3.57547	0.994929	Tumor	BLCA	-2.12919	high
TCGA-FD-A3SQ-01	1423	Dead	4.73956	8.26527	4.52511	1.7222	Tumor	BLCA	-2.30805	high
TCGA-4Z-AA87-01	1454	Alive	4.36977	6.82539	3.03408	1.58	Tumor	BLCA	-1.92009	high
TCGA-ZF-A9RM-01	1455	Alive	4.46504	6.59439	3.88924	0.820489	Tumor	BLCA	-1.91503	high
TCGA-G2-A2EJ-01	1460	Alive	5.26822	8.58054	2.77606	1.61971	Tumor	BLCA	-2.88436	low
TCGA-4Z-AA7Y-01	1522	Alive	3.96052	7.62578	3.49798	0.239607	Tumor	BLCA	-3.01627	low
TCGA-DK-A3IS-01	1529	Alive	4.67857	8.50269	3.74782	0.573465	Tumor	BLCA	-3.20624	low
TCGA-KQ-A41O-01	1538	Alive	3.48046	6.64315	0.262968	0.685334	Tumor	BLCA	-3.07543	low
TCGA-DK-A6B5-01	1542	Alive	4.03169	8.77144	5.12694	4.80904	Tumor	BLCA	-1.12144	high
TCGA-4Z-AA82-01	1556	Dead	4.69464	7.71529	2.99672	1.98059	Tumor	BLCA	-2.22739	high
TCGA-UY-A9PH-01	1561	Alive	4.40909	9.40657	6.1138	3.46118	Tumor	BLCA	-1.84924	high
TCGA-DK-AA6M-01	1582	Alive	5.40441	8.39719	4.26801	3.63906	Tumor	BLCA	-1.41378	high
TCGA-KQ-A41N-01	1604	Alive	4.68432	7.49691	1.4906	0.855087	Tumor	BLCA	-3.00266	low
TCGA-DK-A6AW-01	1621	Alive	4.18471	7.97255	2.34487	0.735532	Tumor	BLCA	-3.2343	low
TCGA-FD-A5BS-01	1639	Alive	4.66225	9.39499	6.56266	4.5353	Tumor	BLCA	-1.17179	high
TCGA-ZF-AA58-01	1649	Alive	4.37744	9.20172	4.78831	2.79341	Tumor	BLCA	-2.37314	high
TCGA-XF-AAMJ-01	1670	Dead	5.42996	7.58471	4.11066	2.23573	Tumor	BLCA	-1.61914	high
TCGA-DK-AA74-01	1708	Alive	5.57453	9.24712	5.19316	4.32382	Tumor	BLCA	-1.35255	high
TCGA-ZF-AA51-01	1714	Alive	4.10848	7.73312	4.60138	2.88776	Tumor	BLCA	-1.51663	high
TCGA-XF-AAN0-01	1718	Dead	3.49405	7.50637	5.64247	1.26349	Tumor	BLCA	-2.01117	high
TCGA-ZF-AA53-01	1761	Alive	5.78149	9.1518	3.61795	3.01015	Tumor	BLCA	-2.27156	high
TCGA-FD-A5C1-01	1792	Alive	4.24114	9.32553	4.11935	3.57654	Tumor	BLCA	-2.26261	high
TCGA-G2-A2EO-01	1804	Dead	4.2037	7.65689	3.28711	3.47874	Tumor	BLCA	-1.49101	high
TCGA-ZF-AA4V-01	1806	Alive	4.09691	7.82744	4.17187	2.53659	Tumor	BLCA	-1.85032	high
TCGA-ZF-AA4W-01	1830	Alive	4.05949	8.09896	2.07905	5.53216	Tumor	BLCA	-1.10144	high
TCGA-FD-A3NA-01	1845	Alive	4.21723	7.91629	4.16791	1.95853	Tumor	BLCA	-2.16135	high
TCGA-XF-AAN2-01	1869	Dead	4.14165	8.81868	4.60779	1.95173	Tumor	BLCA	-2.62702	low
TCGA-G2-A2EF-01	1884	Alive	3.97907	8.45029	4.35244	2.38379	Tumor	BLCA	-2.28468	high
TCGA-FD-A6TA-01	1912	Alive	5.08082	7.62429	5.882	2.09149	Tumor	BLCA	-1.34201	high
TCGA-HQ-A2OF-01	1947	Alive	3.83536	6.05876	2.89064	0.103775	Tumor	BLCA	-2.28634	high
TCGA-ZF-A9RF-01	1949	Alive	4.63059	8.72178	3.63151	5.3086	Tumor	BLCA	-1.10944	high
TCGA-DK-A6AV-01	1952	Alive	4.48581	7.49158	2.13229	1.74219	Tumor	BLCA	-2.45301	low
TCGA-XF-A9SH-01	1971	Dead	3.06719	7.1656	3.0895	1.46775	Tumor	BLCA	-2.40526	high
TCGA-G2-AA3B-01	2008	Alive	4.0911	9.39841	4.2069	2.30392	Tumor	BLCA	-2.92303	low
TCGA-DK-A3X1-01	2009	Alive	4.31948	7.18937	4.54816	2.38751	Tumor	BLCA	-1.39597	high
TCGA-DK-A1A6-01	2020	Alive	4.60035	7.77001	4.07962	1.25678	Tumor	BLCA	-2.35987	high
TCGA-XF-A9SL-01	2020	Dead	4.50002	8.22915	3.81763	2.35233	Tumor	BLCA	-2.20028	high
TCGA-4Z-AA83-01	2024	Alive	4.45679	7.96152	4.54085	1.5925	Tumor	BLCA	-2.23009	high
TCGA-XF-A9T5-01	2027	Alive	3.76399	9.27227	4.25572	3.83085	Tumor	BLCA	-2.16065	high
TCGA-ZF-AA4X-01	2044	Alive	3.59383	7.61844	4.24227	0.942659	Tumor	BLCA	-2.55881	low
TCGA-DK-A6B1-01	2049	Alive	4.81066	8.68126	2.38542	0.597216	Tumor	BLCA	-3.61468	low
TCGA-UY-A8OB-01	2109	Alive	4.92047	9.29114	1.62632	1.93631	Tumor	BLCA	-3.51511	low
TCGA-G2-AA3D-01	2139	Alive	4.66248	8.25371	4.21742	0.822078	Tumor	BLCA	-2.8215	low
TCGA-XF-AAMQ-01	2177	Alive	4.60207	8.91769	5.47215	2.73568	Tumor	BLCA	-2.01767	high
TCGA-XF-AAN5-01	2293	Alive	4.26859	8.44109	3.25963	2.71639	Tumor	BLCA	-2.33492	high
TCGA-UY-A78O-01	2312	Alive	3.64911	7.74136	1.93776	2.15652	Tumor	BLCA	-2.60718	low
TCGA-DK-A6B0-01	2330	Alive	3.95656	7.26599	5.53916	0.575531	Tumor	BLCA	-2.1344	high
TCGA-2F-A9KT-01	2352	Alive	5.40846	6.44619	1.99971	0.58531	Tumor	BLCA	-2.22863	high
TCGA-UY-A78P-01	2380	Alive	5.02384	8.58174	4.33827	4.25847	Tumor	BLCA	-1.28227	high
TCGA-XF-A9SI-01	2423	Alive	4.87938	9.11817	5.92342	2.81766	Tumor	BLCA	-1.94147	high
TCGA-XF-AAN3-01	2625	Alive	4.48522	7.79646	4.52998	3.07189	Tumor	BLCA	-1.41693	high
TCGA-UY-A78N-01	2641	Dead	4.54039	6.40696	1.60368	1.1637	Tumor	BLCA	-2.18095	high
TCGA-DK-A2I6-01	2656	Alive	4.56506	8.36996	1.31812	4.35292	Tumor	BLCA	-1.92866	high
TCGA-ZF-A9RL-01	2703	Alive	3.93608	7.4755	3.0236	0.15266	Tumor	BLCA	-3.08581	low
TCGA-XF-AAMR-01	2790	Alive	4.79414	7.78666	4.19287	1.5161	Tumor	BLCA	-2.18316	high
TCGA-XF-AAME-01	2828	Dead	4.8176	8.42066	3.86734	3.81872	Tumor	BLCA	-1.54619	high
TCGA-ZF-A9RC-01	2868	Alive	5.04743	6.28915	1.98101	1.28853	Tumor	BLCA	-1.86457	high
TCGA-2F-A9KQ-01	2886	Alive	4.49066	7.61843	1.16151	0.495367	Tumor	BLCA	-3.36551	low
TCGA-XF-A8HF-01	2954	Dead	4.30713	7.07079	3.24338	2.19586	Tumor	BLCA	-1.73637	high
TCGA-XF-A8HD-01	2964	Alive	4.37808	9.40049	6.06867	2.57506	Tumor	BLCA	-2.28676	high
TCGA-XF-AAMY-01	3011	Alive	4.5519	6.75321	1.90047	1.04089	Tumor	BLCA	-2.37858	high
TCGA-2F-A9KR-01	3183	Dead	4.59319	8.0629	4.84351	3.25444	Tumor	BLCA	-1.3975	high
TCGA-XF-AAMG-01	3364	Alive	5.02255	7.12471	4.42531	4.66264	Tumor	BLCA	-0.169031	high
TCGA-DK-A1AD-01	3420	Alive	4.14534	7.47044	3.9445	1.0819	Tumor	BLCA	-2.37416	high
TCGA-UY-A8OD-01	3432	Alive	4.28389	7.23385	2.44301	1.86657	Tumor	BLCA	-2.19486	high
TCGA-XF-A8HE-01	3817	Alive	4.31681	8.15478	3.26178	4.1016	Tumor	BLCA	-1.48535	high
TCGA-DK-A2I4-01	3835	Alive	4.89324	9.10525	4.93929	2.93736	Tumor	BLCA	-2.11459	high
TCGA-DK-A1AC-01	3981	Alive	4.07421	6.92196	3.12227	1.60396	Tumor	BLCA	-1.99992	high
TCGA-DK-A3WY-01	4967	Alive	3.41714	9.0887	4.99497	3.59103	Tumor	BLCA	-2.04399	high
TCGA-DK-AA6R-01	5041	Alive	4.16402	8.04636	3.43725	2.17263	Tumor	BLCA	-2.32746	high
TCGA-DK-AA6S-01	5050	Alive	5.59071	7.8367	3.78677	2.69342	Tumor	BLCA	-1.60549	high
TCGA-C8-A275-01	1	Alive	4.13141	8.04418	4.92945	1.38966	Tumor	BRCA	-2.34186	high
TCGA-BH-A1F8-01	1	Dead	4.70847	7.0201	4.13252	0.166128	Tumor	BRCA	-2.3876	high
TCGA-AC-A7VC-01	1	Alive	6.368	7.38682	2.55591	0.729628	Tumor	BRCA	-2.43012	high
TCGA-AN-A0AM-01	5	Alive	4.77681	8.29023	3.85529	4.13587	Tumor	BRCA	-1.3241	high
TCGA-C8-A1HJ-01	5	Alive	5.31135	5.88634	2.30801	1.22992	Tumor	BRCA	-1.51656	high
TCGA-PL-A8LX-01	5	Alive	4.9893	7.50038	3.42911	0.614833	Tumor	BRCA	-2.59027	low
TCGA-AN-A041-01	7	Alive	5.42502	6.66544	2.83031	2.89425	Tumor	BRCA	-1.05106	high
TCGA-PL-A8LY-01	8	Alive	4.27208	7.70357	3.04818	1.48678	Tumor	BRCA	-2.52048	low
TCGA-AN-A0XP-01	9	Alive	4.40722	7.71487	5.0085	2.40942	Tumor	BRCA	-1.58098	high
TCGA-AN-A0AR-01	10	Alive	4.63902	5.58061	2.16676	1.48743	Tumor	BRCA	-1.36059	high
TCGA-AN-A0AT-01	10	Alive	5.17652	6.96899	2.10104	2.34217	Tumor	BRCA	-1.72621	high
TCGA-AN-A046-01	10	Alive	4.67017	8.19486	3.64655	2.77315	Tumor	BRCA	-1.98865	high
TCGA-AN-A0FV-01	10	Alive	4.83741	6.70279	2.28008	1.80496	Tumor	BRCA	-1.83687	high
TCGA-AN-A0FX-01	10	Alive	4.73776	6.70029	2.11441	1.02317	Tumor	BRCA	-2.2685	high
TCGA-AN-A0FZ-01	10	Alive	5.01289	6.72726	2.80156	1.65184	Tumor	BRCA	-1.76598	high
TCGA-AN-A03X-01	10	Alive	5.17719	6.76223	2.97811	2.32885	Tumor	BRCA	-1.39024	high
TCGA-AN-A0XR-01	10	Alive	4.89466	7.37603	4.64631	1.51146	Tumor	BRCA	-1.80301	high
TCGA-AN-A0FY-01	10	Alive	3.92017	6.81834	2.51623	1.20527	Tumor	BRCA	-2.30326	high
TCGA-AN-A0AS-01	10	Alive	5.20023	6.99584	2.71378	2.85853	Tumor	BRCA	-1.34104	high
TCGA-AN-A03Y-01	10	Alive	4.04517	6.86959	2.54312	1.08112	Tumor	BRCA	-2.3652	high
TCGA-AN-A0XT-01	10	Alive	4.39627	6.91544	2.34195	1.27708	Tumor	BRCA	-2.28545	high
TCGA-AN-A0XS-01	10	Alive	4.74058	7.77951	2.96756	2.90866	Tumor	BRCA	-1.82112	high
TCGA-AN-A0XN-01	10	Alive	5.33404	7.20393	3.22488	0.444529	Tumor	BRCA	-2.47683	low
TCGA-AN-A0XU-01	10	Alive	5.28312	8.35961	3.66976	2.42864	Tumor	BRCA	-2.139	high
TCGA-AN-A0FW-01	11	Alive	5.07572	7.19322	2.29012	1.66733	Tumor	BRCA	-2.15976	high
TCGA-AN-A0G0-01	16	Alive	5.49501	6.58831	1.87377	0.832847	Tumor	BRCA	-2.21286	high
TCGA-AN-A049-01	19	Alive	5.16017	7.34793	4.04606	1.54633	Tumor	BRCA	-1.868	high
TCGA-E9-A244-01	21	Alive	4.69536	5.91495	2.06634	0.300349	Tumor	BRCA	-2.15002	high
TCGA-E9-A5FL-01	24	Alive	4.03958	7.68133	4.81674	4.00256	Tumor	BRCA	-0.910198	high
TCGA-E9-A245-01	26	Dead	3.96157	6.29877	2.19269	3.44498	Tumor	BRCA	-0.981352	high
TCGA-A8-A08A-01	30	Alive	4.7537	6.96509	3.21227	3.72277	Tumor	BRCA	-0.866504	high
TCGA-A8-A0A7-01	30	Alive	3.98201	9.00111	4.1812	2.53074	Tumor	BRCA	-2.59533	low
TCGA-A8-A09W-01	30	Alive	3.65605	6.92571	2.7835	0.595298	Tumor	BRCA	-2.64401	low
TCGA-A8-A08L-01	30	Dead	5.11167	7.06561	3.16547	3.76792	Tumor	BRCA	-0.853686	high
TCGA-A8-A08R-01	30	Alive	4.77855	7.76031	4.09884	3.25363	Tumor	BRCA	-1.36014	high
TCGA-A8-A06Q-01	31	Alive	4.4234	5.70615	2.04042	2.24092	Tumor	BRCA	-1.1468	high
TCGA-A8-A09N-01	31	Alive	4.59243	7.30335	2.87821	1.4447	Tumor	BRCA	-2.27762	high
TCGA-A8-A06Z-01	31	Alive	4.42532	6.06266	2.1803	5.00157	Tumor	BRCA	-0.0091641	high
TCGA-AC-A8OQ-01	34	Alive	4.90164	8.57754	3.52602	3.24057	Tumor	BRCA	-1.98837	high
TCGA-E9-A1RD-01	34	Alive	3.96438	6.66199	3.49882	1.90965	Tumor	BRCA	-1.62076	high
TCGA-AC-A8OR-01	40	Alive	4.33717	7.26729	2.57412	2.93745	Tumor	BRCA	-1.66061	high
TCGA-D8-A27P-01	49	Alive	4.33784	6.36006	2.40892	2.04589	Tumor	BRCA	-1.56871	high
TCGA-AC-A6NO-01	51	Alive	4.29175	6.38921	2.29748	3.37061	Tumor	BRCA	-0.987503	high
TCGA-AN-A04D-01	52	Alive	5.4448	6.00213	1.98712	0.652895	Tumor	BRCA	-1.91894	high
TCGA-AN-A04C-01	54	Alive	4.68636	6.36842	2.75038	2.58135	Tumor	BRCA	-1.17076	high
TCGA-E9-A248-01	59	Alive	3.69566	8.0917	3.34483	1.60178	Tumor	BRCA	-2.73614	low
TCGA-OK-A5Q2-01	64	Alive	4.68245	7.86661	3.59	2.78446	Tumor	BRCA	-1.79245	high
TCGA-AC-A8OS-01	70	Alive	4.32778	8.0579	3.20192	1.12636	Tumor	BRCA	-2.86399	low
TCGA-BH-A0HL-01	72	Alive	4.572	5.57464	1.1253	2.79709	Tumor	BRCA	-0.996409	high
TCGA-BH-A0HO-01	76	Alive	4.00533	7.20243	3.52808	2.14644	Tumor	BRCA	-1.826	high
TCGA-E9-A1R3-01	78	Alive	4.81556	7.37871	3.36351	2.70803	Tumor	BRCA	-1.55962	high
TCGA-BH-A0DS-01	78	Alive	4.38131	7.34047	3.67033	4.23748	Tumor	BRCA	-0.806415	high
TCGA-AQ-A54N-01	78	Alive	4.09728	6.99049	2.99471	1.42338	Tumor	BRCA	-2.15579	high
TCGA-HN-A2NL-01	79	Alive	4.56358	7.77796	2.76038	1.60259	Tumor	BRCA	-2.52869	low
TCGA-LL-A6FQ-01	80	Alive	5.35186	7.51044	4.47418	7.5499	Tumor	BRCA	1.04807	high
TCGA-AR-A24P-01	84	Alive	4.41566	6.47579	2.89049	2.5331	Tumor	BRCA	-1.27466	high
TCGA-AN-A04A-01	90	Alive	5.53285	6.75432	2.62335	1.54898	Tumor	BRCA	-1.78172	high
TCGA-E9-A1R5-01	92	Alive	4.18058	6.29421	3.43	1.52989	Tumor	BRCA	-1.55377	high
TCGA-BH-A0DQ-01	98	Alive	5.25051	7.77907	3.50834	1.43014	Tumor	BRCA	-2.30488	high
TCGA-UU-A93S-01	116	Dead	4.76698	9.55304	5.04755	2.87435	Tumor	BRCA	-2.4172	high
TCGA-E2-A1IL-01	118	Alive	5.19698	7.12732	3.36968	3.23995	Tumor	BRCA	-1.07934	high
TCGA-BH-A0E0-01	134	Alive	3.22398	6.37696	2.03473	1.84595	Tumor	BRCA	-1.96764	high
TCGA-BH-A18G-01	149	Alive	4.43731	7.40491	4.32246	1.37169	Tumor	BRCA	-2.04965	high
TCGA-A2-A0CU-01	158	Dead	4.07167	6.57632	2.10111	0.688676	Tumor	BRCA	-2.47585	low
TCGA-BH-A6R9-01	160	Alive	6.38216	8.19089	3.97049	2.08811	Tumor	BRCA	-1.9261	high
TCGA-AR-A0TR-01	160	Dead	3.25926	6.38727	1.85343	1.15591	Tumor	BRCA	-2.34268	high
TCGA-AN-A0XV-01	162	Alive	4.26524	8.02602	2.66217	2.61239	Tumor	BRCA	-2.27568	high
TCGA-AN-A0XL-01	163	Alive	4.40094	7.55649	2.32066	2.85589	Tumor	BRCA	-1.92857	high
TCGA-BH-A0RX-01	170	Alive	4.76154	9.1757	5.39344	3.39372	Tumor	BRCA	-1.85193	high
TCGA-AN-A0XW-01	170	Alive	4.58112	7.96034	3.52115	2.81358	Tumor	BRCA	-1.87144	high
TCGA-AQ-A0Y5-01	172	Dead	4.50389	6.946	1.84341	1.0858	Tumor	BRCA	-2.49858	low
TCGA-AN-A0FF-01	172	Alive	4.58415	8.00256	4.51767	3.49415	Tumor	BRCA	-1.32683	high
TCGA-BH-A0HK-01	178	Alive	3.83414	7.20442	2.72385	3.39981	Tumor	BRCA	-1.45444	high
TCGA-E9-A1R4-01	186	Alive	4.22978	8.15769	4.08659	2.2453	Tumor	BRCA	-2.19044	high
TCGA-EW-A1PC-01	187	Alive	4.15783	7.42526	5.13027	3.84913	Tumor	BRCA	-0.727706	high
TCGA-AN-A0FD-01	196	Alive	4.80302	8.00863	3.77307	1.56794	Tumor	BRCA	-2.39638	high
TCGA-AC-A3EH-01	197	Dead	5.67513	6.65155	4.19979	0.823743	Tumor	BRCA	-1.65423	high
TCGA-E9-A1RF-01	200	Alive	4.54103	7.63543	3.47359	1.53144	Tumor	BRCA	-2.30435	high
TCGA-AN-A0FS-01	210	Alive	4.60782	7.24411	2.6503	2.14329	Tumor	BRCA	-1.95936	high
TCGA-AN-A0FK-01	213	Alive	4.00741	6.77417	2.97267	0.333236	Tumor	BRCA	-2.5664	low
TCGA-AN-A0FT-01	214	Alive	3.59109	7.07817	3.12486	1.82789	Tumor	BRCA	-2.07553	high
TCGA-B6-A400-01	215	Alive	5.78471	7.10919	3.55518	4.7203	Tumor	BRCA	-0.207272	high
TCGA-E9-A249-01	217	Alive	3.86577	6.42324	3.33143	2.91087	Tumor	BRCA	-1.05255	high
TCGA-AN-A0FN-01	218	Alive	5.12622	8.46426	3.88035	1.41153	Tumor	BRCA	-2.66768	low
TCGA-A2-A4RW-01	222	Alive	5.26159	7.43652	3.10033	1.92246	Tumor	BRCA	-1.95562	high
TCGA-BH-A18T-01	224	Dead	5.23587	6.63576	2.83985	0.875063	Tumor	BRCA	-2.03215	high
TCGA-AN-A0AK-01	224	Alive	4.7954	6.73211	2.41153	4.59371	Tumor	BRCA	-0.494002	high
TCGA-GI-A2C8-01	225	Alive	4.40138	7.37953	3.97297	1.19063	Tumor	BRCA	-2.21281	high
TCGA-AN-A0AL-01	227	Alive	5.35984	7.52285	4.33743	2.21506	Tumor	BRCA	-1.54803	high
TCGA-LL-A73Z-01	227	Dead	4.63029	8.47127	4.47585	2.1724	Tumor	BRCA	-2.25114	high
TCGA-AN-A0FL-01	231	Alive	3.58543	7.88814	3.7588	0.204696	Tumor	BRCA	-3.19863	low
TCGA-EW-A1P8-01	239	Dead	5.3355	7.65519	3.84988	1.46156	Tumor	BRCA	-2.11447	high
TCGA-AN-A0FJ-01	242	Alive	4.76746	5.87289	2.13182	0.766534	Tumor	BRCA	-1.87164	high
TCGA-A1-A0SM-01	242	Alive	4.99827	6.72904	2.9581	0.428899	Tumor	BRCA	-2.31741	high
TCGA-A8-A07S-01	243	Alive	4.83888	6.8096	4.20995	2.02314	Tumor	BRCA	-1.32542	high
TCGA-AC-A7VB-01	250	Alive	4.34818	6.4097	3.602	2.57403	Tumor	BRCA	-1.05228	high
TCGA-E2-A56Z-01	252	Alive	4.56033	7.15756	3.39493	3.52311	Tumor	BRCA	-1.07105	high
TCGA-A2-A0T2-01	255	Dead	5.08161	7.96839	2.93213	1.64423	Tumor	BRCA	-2.4906	low
TCGA-EW-A1IY-01	258	Alive	4.88338	7.32941	3.86689	1.76122	Tumor	BRCA	-1.84744	high
TCGA-A1-A0SB-01	259	Alive	4.59413	6.45295	1.62894	0.159844	Tumor	BRCA	-2.67447	low
TCGA-E2-A1LK-01	266	Dead	4.40757	7.0086	2.65166	3.95418	Tumor	BRCA	-0.982181	high
TCGA-A7-A6VY-01	266	Alive	4.8712	8.52406	3.39102	3.52018	Tumor	BRCA	-1.85995	high
TCGA-OL-A97C-01	271	Alive	5.67708	7.96626	2.33857	1.76787	Tumor	BRCA	-2.46786	low
TCGA-A8-A07R-01	273	Alive	4.41011	7.05599	5.61462	0.575779	Tumor	BRCA	-1.90443	high
TCGA-A8-A09R-01	273	Alive	4.82852	7.93226	3.37445	2.77162	Tumor	BRCA	-1.86548	high
TCGA-A8-A079-01	274	Alive	5.25442	6.27241	2.68317	2.18745	Tumor	BRCA	-1.21421	high
TCGA-E2-A15K-06	275	Alive	3.55652	5.30582	2.54664	4.44936	Tumor	BRCA	0.12578	high
TCGA-E2-A15K-01	275	Alive	4.5708	7.32423	4.07853	4.55184	Tumor	BRCA	-0.511616	high
TCGA-A7-A6VW-01	285	Alive	5.4166	8.18442	5.32765	1.32115	Tumor	BRCA	-2.13167	high
TCGA-BH-AB28-01	287	Alive	4.26006	7.38893	2.82636	3.81256	Tumor	BRCA	-1.26844	high
TCGA-E9-A2JT-01	288	Alive	3.10124	9.56621	4.49941	3.06543	Tumor	BRCA	-2.76868	low
TCGA-E2-A15O-01	289	Alive	4.32045	6.50427	2.49044	2.65007	Tumor	BRCA	-1.35131	high
TCGA-BH-A6R8-01	293	Alive	4.24746	8.71073	4.35434	3.16121	Tumor	BRCA	-2.02383	high
TCGA-BH-A0E6-01	293	Alive	4.07012	7.49212	2.76818	3.42403	Tumor	BRCA	-1.56678	high
TCGA-BH-A8FY-01	295	Dead	3.63786	6.54106	3.15166	4.8475	Tumor	BRCA	-0.282341	high
TCGA-C8-A278-01	297	Alive	4.39425	7.78525	4.38385	1.05104	Tumor	BRCA	-2.43058	high
TCGA-E9-A1NI-01	300	Alive	4.8129	6.7263	3.5728	3.63754	Tumor	BRCA	-0.661134	high
TCGA-D8-A1Y1-01	302	Dead	4.93991	6.82383	2.9585	3.30178	Tumor	BRCA	-1.00964	high
TCGA-PL-A8LZ-01	302	Alive	5.30085	8.9848	6.17492	2.45445	Tumor	BRCA	-1.89561	high
TCGA-5T-A9QA-01	303	Alive	3.63931	6.94977	2.14981	5.32923	Tumor	BRCA	-0.54855	high
TCGA-AN-A0AJ-01	303	Alive	4.22311	7.78033	3.40166	2.6662	Tumor	BRCA	-1.92494	high
TCGA-A8-A099-01	304	Alive	3.94902	6.65701	2.56157	2.29206	Tumor	BRCA	-1.66669	high
TCGA-A8-A07O-01	304	Alive	4.36161	6.35437	2.92677	3.74925	Tumor	BRCA	-0.617891	high
TCGA-A8-A07W-01	304	Alive	5.08891	7.03633	2.57199	2.82659	Tumor	BRCA	-1.43611	high
TCGA-A8-A09A-01	304	Alive	4.38402	7.15699	2.62833	1.31848	Tumor	BRCA	-2.34666	high
TCGA-D8-A27R-01	307	Alive	5.00471	7.4152	2.85981	2.33874	Tumor	BRCA	-1.84826	high
TCGA-A7-A6VV-01	313	Alive	5.49704	7.22894	3.44647	1.70533	Tumor	BRCA	-1.80441	high
TCGA-A7-A3J0-01	313	Alive	3.95823	7.22106	2.29535	2.22076	Tumor	BRCA	-2.11219	high
TCGA-A7-A6VX-01	317	Alive	4.71172	7.01269	3.98319	4.36749	Tumor	BRCA	-0.405747	high
TCGA-C8-A1HL-01	317	Alive	4.85452	7.17919	3.30913	1.89485	Tumor	BRCA	-1.83254	high
TCGA-EW-A1PE-01	320	Alive	4.72406	8.33887	5.19609	1.65052	Tumor	BRCA	-2.22631	high
TCGA-BH-A42T-01	320	Dead	5.06809	7.201	3.88691	2.12745	Tumor	BRCA	-1.55451	high
TCGA-AR-A5QQ-01	322	Dead	5.91887	8.49056	4.06586	3.6247	Tumor	BRCA	-1.43486	high
TCGA-A2-A25F-01	322	Alive	4.03569	8.91838	4.52176	2.50289	Tumor	BRCA	-2.46458	low
TCGA-A7-A3IZ-01	322	Alive	4.08609	5.85527	2.20765	0.210532	Tumor	BRCA	-2.23164	high
TCGA-LD-A9QF-01	323	Alive	4.75761	8.89052	5.01934	3.55285	Tumor	BRCA	-1.69212	high
TCGA-A7-A5ZW-01	326	Alive	4.80988	7.74963	2.76725	2.96782	Tumor	BRCA	-1.81087	high
TCGA-BH-A0GZ-01	328	Alive	4.33613	6.98659	2.60692	4.42724	Tumor	BRCA	-0.765777	high
TCGA-C8-A1HF-01	332	Alive	4.25467	8.29794	4.48333	1.51381	Tumor	BRCA	-2.52582	low
TCGA-A8-A07P-01	334	Alive	4.24488	6.42056	2.69438	2.41821	Tumor	BRCA	-1.3745	high
TCGA-A7-A5ZX-01	336	Alive	4.84317	7.15992	2.88111	2.84689	Tumor	BRCA	-1.47129	high
TCGA-E2-A15M-01	336	Dead	4.20332	8.17387	3.74949	0.86995	Tumor	BRCA	-2.94679	low
TCGA-E2-A1IU-01	337	Alive	3.82961	7.01393	2.51497	2.68486	Tumor	BRCA	-1.73152	high
TCGA-E9-A1R6-01	339	Alive	4.4539	6.77955	2.57806	2.52426	Tumor	BRCA	-1.5358	high
TCGA-A7-A3J1-01	343	Alive	4.50036	8.27209	4.89998	3.18633	Tumor	BRCA	-1.56206	high
TCGA-C8-A1HI-01	343	Alive	4.1863	7.13151	2.61328	1.33874	Tumor	BRCA	-2.36061	high
TCGA-A7-A3IY-01	345	Alive	4.74914	7.92125	3.76526	2.04039	Tumor	BRCA	-2.12774	high
TCGA-C8-A1HG-01	345	Alive	4.72258	8.72605	3.13593	3.42421	Tumor	BRCA	-2.11978	high
TCGA-W8-A86G-01	347	Alive	4.10291	7.41019	2.70913	3.20661	Tumor	BRCA	-1.62899	high
TCGA-4H-AAAK-01	348	Alive	4.82359	7.27239	2.83544	2.70171	Tumor	BRCA	-1.62493	high
TCGA-AC-A62V-01	348	Dead	5.65449	6.29757	2.92891	6.21533	Tumor	BRCA	0.832785	high
TCGA-AO-A1KS-01	350	Alive	4.36816	6.00383	2.53528	0.834553	Tumor	BRCA	-1.8931	high
TCGA-JL-A3YX-01	352	Alive	4.29774	6.55066	2.21989	2.92913	Tumor	BRCA	-1.31653	high
TCGA-C8-A12N-01	358	Alive	4.56105	7.22248	3.40287	2.18485	Tumor	BRCA	-1.7503	high
TCGA-C8-A12M-01	358	Alive	4.90787	7.17185	1.7493	2.8866	Tumor	BRCA	-1.72503	high
TCGA-C8-A12P-01	358	Alive	6.46914	6.9506	3.30125	1.99036	Tumor	BRCA	-1.35626	high
TCGA-JL-A3YW-01	360	Alive	5.34693	8.19467	3.9043	2.69995	Tumor	BRCA	-1.83833	high
TCGA-B6-A0I9-01	362	Dead	4.50703	8.57346	2.82491	2.72178	Tumor	BRCA	-2.47735	low
TCGA-C8-A12L-01	363	Alive	5.46083	6.49607	2.37668	4.26109	Tumor	BRCA	-0.396245	high
TCGA-A7-A426-01	364	Alive	4.85608	7.95006	3.38376	3.15733	Tumor	BRCA	-1.68438	high
TCGA-BH-A1EV-01	365	Dead	4.94524	6.00322	2.35483	1.20605	Tumor	BRCA	-1.6547	high
TCGA-A8-A0A1-01	365	Alive	4.24009	7.8183	3.54418	1.85681	Tumor	BRCA	-2.29825	high
TCGA-A8-A08I-01	365	Alive	3.14332	9.93823	3.83191	1.75292	Tumor	BRCA	-3.78285	low
TCGA-A8-A07J-01	365	Alive	5.14156	7.94076	4.24591	2.36664	Tumor	BRCA	-1.79491	high
TCGA-A8-A097-01	365	Alive	4.85477	7.24297	2.67237	1.25253	Tumor	BRCA	-2.33551	high
TCGA-A8-A09B-01	365	Alive	4.46663	6.70575	2.63127	3.47681	Tumor	BRCA	-1.01851	high
TCGA-D8-A1JF-01	366	Alive	3.62965	6.54795	1.86645	0.552377	Tumor	BRCA	-2.66091	low
TCGA-C8-A1HK-01	366	Alive	4.94692	6.38973	2.55054	0.540607	Tumor	BRCA	-2.1637	high
TCGA-A7-A5ZV-01	368	Alive	4.5527	7.51501	2.6619	5.27123	Tumor	BRCA	-0.634634	high
TCGA-C8-A130-01	370	Alive	5.55465	6.79931	3.08418	3.66947	Tumor	BRCA	-0.676585	high
TCGA-D8-A1JS-01	371	Alive	3.67708	6.40985	2.32614	3.93764	Tumor	BRCA	-0.832456	high
TCGA-EW-A1IW-01	371	Alive	4.60843	6.99211	4.1882	1.80019	Tumor	BRCA	-1.59174	high
TCGA-D8-A27W-01	373	Alive	4.31044	6.84667	2.35942	4.22675	Tumor	BRCA	-0.840796	high
TCGA-AC-A6IX-01	373	Alive	4.92773	7.94689	3.84104	1.26518	Tumor	BRCA	-2.46423	low
TCGA-AC-A6IX-06	373	Alive	4.17872	8.12767	4.04454	1.77207	Tumor	BRCA	-2.41821	high
TCGA-C8-A1HM-01	375	Alive	4.83479	8.71866	4.92243	2.54789	Tumor	BRCA	-2.07751	high
TCGA-C8-A1HE-01	375	Alive	4.34747	6.38073	3.59064	1.63524	Tumor	BRCA	-1.48719	high
TCGA-C8-A1HO-01	375	Alive	4.61527	7.88958	3.64828	2.02315	Tumor	BRCA	-2.16928	high
TCGA-AN-A0XO-01	375	Alive	4.84896	6.52933	2.95962	4.34893	Tumor	BRCA	-0.342398	high
TCGA-E9-A295-01	375	Alive	4.55401	7.46745	2.16201	3.10103	Tumor	BRCA	-1.7674	high
TCGA-C8-A26X-01	376	Alive	5.48563	8.38633	3.86006	2.65766	Tumor	BRCA	-1.96257	high
TCGA-LL-A7T0-01	376	Alive	4.68414	7.2027	3.55845	1.87862	Tumor	BRCA	-1.82453	high
TCGA-D8-A1XC-01	377	Dead	3.73058	5.49744	1.72677	2.01	Tumor	BRCA	-1.33061	high
TCGA-C8-A137-01	379	Alive	4.42136	6.21569	3.45645	1.72682	Tumor	BRCA	-1.36104	high
TCGA-C8-A138-01	380	Alive	3.85745	8.23159	3.64786	2.71004	Tumor	BRCA	-2.18794	high
TCGA-C8-A8HQ-01	380	Alive	5.32563	7.66044	3.44965	4.62732	Tumor	BRCA	-0.700471	high
TCGA-D8-A27V-01	381	Alive	4.10068	7.13669	2.47189	2.09068	Tumor	BRCA	-2.05356	high
TCGA-C8-A26W-01	381	Alive	4.52924	7.52008	5.01533	1.11522	Tumor	BRCA	-2.05733	high
TCGA-C8-A12Z-01	382	Alive	4.76822	6.01132	2.96888	1.33651	Tumor	BRCA	-1.4788	high
TCGA-C8-A134-01	383	Alive	4.82259	8.25031	3.94119	2.34973	Tumor	BRCA	-2.12609	high
TCGA-C8-A132-01	383	Alive	5.36352	7.96638	3.11807	2.23741	Tumor	BRCA	-2.1087	high
TCGA-C8-A12W-01	385	Alive	4.67343	7.06774	2.77015	3.02208	Tumor	BRCA	-1.3883	high
TCGA-C8-A12V-01	385	Alive	4.47238	9.06605	5.44994	2.84654	Tumor	BRCA	-2.08489	high
TCGA-D8-A73W-01	385	Dead	4.4615	7.60853	4.556	3.6002	Tumor	BRCA	-1.04578	high
TCGA-C8-A12X-01	385	Alive	4.53254	8.4335	5.38793	1.42767	Tumor	BRCA	-2.37906	high
TCGA-C8-A12Q-01	385	Dead	4.71982	7.27288	3.2623	2.28727	Tumor	BRCA	-1.73805	high
TCGA-C8-A12O-01	385	Alive	4.87125	7.35239	2.74004	2.64044	Tumor	BRCA	-1.71837	high
TCGA-C8-A12U-01	385	Alive	5.72781	8.20168	2.46377	1.48386	Tumor	BRCA	-2.70932	low
TCGA-BH-A0HU-01	392	Alive	4.15275	7.35553	2.89362	1.20268	Tumor	BRCA	-2.50138	low
TCGA-E2-A15H-01	393	Alive	5.53099	6.75658	2.32917	0.826821	Tumor	BRCA	-2.20153	high
TCGA-C8-A135-01	393	Alive	4.5859	6.99789	3.01296	1.07314	Tumor	BRCA	-2.2355	high
TCGA-C8-A3M8-01	394	Alive	5.07833	6.84572	2.77895	4.42129	Tumor	BRCA	-0.505655	high
TCGA-C8-A1HN-01	394	Alive	4.19775	6.37286	2.56995	4.2021	Tumor	BRCA	-0.529229	high
TCGA-LL-A5YM-01	394	Alive	4.96104	7.57686	3.12443	5.41844	Tumor	BRCA	-0.415278	high
TCGA-D8-A1XU-01	395	Alive	4.24824	6.56029	3.07293	0.915423	Tumor	BRCA	-2.0875	high
TCGA-A8-A0A4-01	396	Alive	4.40468	7.6642	2.457	1.62575	Tumor	BRCA	-2.55041	low
TCGA-C8-A8HP-01	396	Alive	4.21866	8.10912	3.86305	4.51425	Tumor	BRCA	-1.12997	high
TCGA-A8-A06P-01	396	Alive	4.75079	6.91446	2.50925	1.87276	Tumor	BRCA	-1.89444	high
TCGA-A8-A086-01	396	Alive	4.70129	6.48757	2.47768	3.24645	Tumor	BRCA	-0.989592	high
TCGA-A8-A06O-01	396	Alive	4.40782	7.1483	3.09414	3.37497	Tumor	BRCA	-1.2375	high
TCGA-D8-A27H-01	397	Alive	4.95607	7.52828	2.03482	0.548117	Tumor	BRCA	-2.98681	low
TCGA-D8-A27T-01	398	Alive	5.24242	7.67357	4.26639	2.21696	Tumor	BRCA	-1.67865	high
TCGA-LD-A74U-01	402	Alive	4.95281	7.82951	4.0543	2.73805	Tumor	BRCA	-1.62933	high
TCGA-EW-A1J2-01	403	Alive	4.80385	7.37793	3.53057	2.27315	Tumor	BRCA	-1.72875	high
TCGA-D8-A140-01	403	Alive	4.82138	7.43221	2.98468	4.01572	Tumor	BRCA	-1.05768	high
TCGA-LD-A7W6-01	404	Alive	4.12102	7.78696	3.87882	4.41561	Tumor	BRCA	-0.992333	high
TCGA-D8-A1JT-01	405	Alive	3.32628	6.77815	3.13022	0.673148	Tumor	BRCA	-2.49036	low
TCGA-A7-A3RF-01	408	Alive	4.5997	5.95179	1.97982	0.706375	Tumor	BRCA	-2.01662	high
TCGA-C8-A8HR-01	408	Alive	5.029	8.24641	4.41821	1.68106	Tumor	BRCA	-2.29006	high
TCGA-D8-A27G-01	409	Alive	4.719	7.32327	2.57939	2.74011	Tumor	BRCA	-1.71947	high
TCGA-D8-A145-01	410	Alive	4.41161	7.465	2.3264	1.60746	Tumor	BRCA	-2.46706	low
TCGA-D8-A27M-01	410	Alive	4.18221	9.29673	3.41261	1.89415	Tumor	BRCA	-3.2347	low
TCGA-C8-A131-01	411	Alive	5.03823	6.87838	2.9139	2.99595	Tumor	BRCA	-1.183	high
TCGA-GM-A5PV-01	412	Alive	3.6521	7.24165	3.03933	2.49629	Tumor	BRCA	-1.86597	high
TCGA-AC-A6IW-01	413	Alive	4.53898	8.79068	5.135	2.19295	Tumor	BRCA	-2.29336	high
TCGA-BH-A0HP-01	414	Alive	4.20793	7.72465	2.97493	1.45046	Tumor	BRCA	-2.58039	low
TCGA-A1-A0SJ-01	416	Alive	4.22281	7.5241	2.33592	4.49291	Tumor	BRCA	-1.15257	high
TCGA-AC-A62X-01	417	Alive	4.58114	8.39358	5.50049	2.27214	Tumor	BRCA	-1.91345	high
TCGA-A7-A4SB-01	418	Alive	4.36372	7.03464	2.42893	2.7258	Tumor	BRCA	-1.64931	high
TCGA-S3-AA11-01	421	Alive	4.71931	6.3531	2.62723	2.78925	Tumor	BRCA	-1.0859	high
TCGA-BH-A0DK-01	423	Alive	4.78611	8.18935	4.25557	2.18562	Tumor	BRCA	-2.09675	high
TCGA-S3-AA17-01	424	Alive	3.62098	8.61715	5.14591	3.30759	Tumor	BRCA	-1.81528	high
TCGA-EW-A1PD-01	424	Alive	5.1155	7.02196	2.88821	0.557445	Tumor	BRCA	-2.4324	high
TCGA-D8-A142-01	425	Alive	5.06308	7.20113	2.48563	1.25884	Tumor	BRCA	-2.31481	high
TCGA-D8-A1JH-01	426	Alive	4.67476	7.62966	3.26261	1.73224	Tumor	BRCA	-2.23209	high
TCGA-A8-A07I-01	426	Alive	5.1579	7.43273	3.53552	1.37276	Tumor	BRCA	-2.12887	high
TCGA-A8-A09X-01	426	Dead	3.47293	7.76576	3.63592	1.27493	Tumor	BRCA	-2.66072	low
TCGA-E2-A15S-01	428	Alive	4.39078	6.46485	1.50747	4.16538	Tumor	BRCA	-0.828834	high
TCGA-OL-A66P-01	428	Alive	4.70967	9.18372	4.26661	3.46219	Tumor	BRCA	-2.10932	high
TCGA-D8-A1Y3-01	430	Alive	4.76948	7.10171	5.09086	5.11537	Tumor	BRCA	0.179356	high
TCGA-D8-A143-01	431	Alive	5.03279	6.93925	3.1048	1.56241	Tumor	BRCA	-1.86173	high
TCGA-D8-A1J8-01	431	Alive	4.14005	6.80673	2.88796	0.807455	Tumor	BRCA	-2.35603	high
TCGA-D8-A1Y2-01	433	Alive	5.0433	8.06607	4.46866	2.9648	Tumor	BRCA	-1.54876	high
TCGA-A1-A0SG-01	434	Alive	4.64401	6.72034	2.96084	1.71618	Tumor	BRCA	-1.75848	high
TCGA-BH-A0E2-01	435	Alive	5.0391	7.40591	2.50058	3.18677	Tumor	BRCA	-1.51791	high
TCGA-A1-A0SD-01	437	Alive	4.59477	7.63127	3.02462	1.15173	Tumor	BRCA	-2.58396	low
TCGA-D8-A27I-01	439	Alive	5.05806	7.91601	3.27932	1.16146	Tumor	BRCA	-2.60889	low
TCGA-C8-A27B-01	439	Alive	4.34989	8.12954	3.15089	0.590357	Tumor	BRCA	-3.17352	low
TCGA-EW-A1PF-01	439	Alive	5.12385	7.31082	2.97219	0.82629	Tumor	BRCA	-2.45963	low
TCGA-LL-A5YO-01	440	Alive	4.41837	9.4301	4.37765	4.18077	Tumor	BRCA	-1.94231	high
TCGA-LL-A740-01	441	Alive	4.95287	6.95357	2.72658	1.30043	Tumor	BRCA	-2.10312	high
TCGA-D8-A1XK-01	441	Alive	4.49689	7.73398	2.52011	2.4179	Tumor	BRCA	-2.18175	high
TCGA-A7-A4SD-01	441	Alive	4.7946	8.10997	4.77559	2.71516	Tumor	BRCA	-1.66521	high
TCGA-A7-A4SC-01	446	Alive	5.12959	7.24057	2.96588	0.797704	Tumor	BRCA	-2.43051	high
TCGA-AC-A2QJ-01	446	Dead	6.24474	8.09872	5.09432	2.24787	Tumor	BRCA	-1.54236	high
TCGA-A7-A425-01	447	Alive	4.32938	7.73828	3.81715	2.49946	Tumor	BRCA	-1.858	high
TCGA-LL-A5YN-01	447	Alive	4.83555	8.76659	4.88079	5.16039	Tumor	BRCA	-0.865231	high
TCGA-D8-A1JU-01	447	Alive	4.7867	8.06144	2.84618	0.731806	Tumor	BRCA	-3.05949	low
TCGA-A7-A56D-01	448	Alive	5.8129	8.49098	6.26978	4.34377	Tumor	BRCA	-0.570085	high
TCGA-D8-A1XG-01	448	Alive	3.89732	6.56894	2.11526	1.67225	Tumor	BRCA	-2.02799	high
TCGA-E2-A158-01	450	Alive	3.24304	6.87537	1.25188	0.37285	Tumor	BRCA	-3.16911	low
TCGA-LL-A5YP-01	450	Alive	5.18308	7.46707	2.82135	2.27288	Tumor	BRCA	-1.88902	high
TCGA-AC-A3OD-01	451	Alive	3.98998	6.86357	3.83604	0.213479	Tumor	BRCA	-2.47068	low
TCGA-A7-A4SA-01	454	Alive	5.29166	8.0472	4.67037	2.03401	Tumor	BRCA	-1.88893	high
TCGA-AC-A5XU-01	455	Alive	4.76817	6.98314	3.28041	2.50182	Tumor	BRCA	-1.44341	high
TCGA-AC-A3TN-01	456	Alive	4.57298	6.99009	3.74469	5.54643	Tumor	BRCA	0.0896925	high
TCGA-A8-A09V-01	457	Alive	4.16283	6.3149	2.10443	2.49249	Tumor	BRCA	-1.433	high
TCGA-A8-A084-01	458	Alive	4.3566	7.40617	4.53254	1.00764	Tumor	BRCA	-2.18801	high
TCGA-BH-A0H0-01	461	Alive	2.64813	6.47009	1.65055	5.40739	Tumor	BRCA	-0.516473	high
TCGA-D8-A1XV-01	461	Alive	2.87013	5.5566	1.17421	1.36916	Tumor	BRCA	-1.9648	high
TCGA-EW-A6S9-01	463	Alive	5.16229	6.86309	2.96863	2.31982	Tumor	BRCA	-1.46178	high
TCGA-D8-A1XF-01	463	Alive	4.45794	6.39974	1.90843	0.294497	Tumor	BRCA	-2.53329	low
TCGA-D8-A1XZ-01	466	Alive	4.10607	7.05114	2.58219	1.19874	Tumor	BRCA	-2.40023	high
TCGA-XX-A899-01	467	Alive	4.77477	7.94624	3.84562	2.68243	Tumor	BRCA	-1.81119	high
TCGA-BH-A18N-01	468	Dead	4.27647	6.81597	1.9611	1.69538	Tumor	BRCA	-2.13853	high
TCGA-C8-A26Z-01	470	Alive	4.78154	6.30289	1.85231	2.26989	Tumor	BRCA	-1.48229	high
TCGA-AC-A3W7-01	471	Alive	4.82379	7.35004	3.29909	1.40023	Tumor	BRCA	-2.18291	high
TCGA-D8-A1Y0-01	472	Alive	4.1939	7.97753	4.07785	1.06653	Tumor	BRCA	-2.65282	low
TCGA-AQ-A1H2-01	475	Alive	4.14871	6.48671	4.21278	4.14542	Tumor	BRCA	-0.233239	high
TCGA-BH-A0DP-01	476	Alive	4.37928	7.57475	3.62803	3.35801	Tumor	BRCA	-1.38304	high
TCGA-BH-A0E1-01	477	Alive	4.35267	6.8413	3.19073	4.6266	Tumor	BRCA	-0.434726	high
TCGA-EW-A1J5-01	477	Alive	4.35922	8.00415	4.82579	3.73653	Tumor	BRCA	-1.17683	high
TCGA-LL-A73Y-01	477	Alive	4.61992	7.62213	2.96877	1.90382	Tumor	BRCA	-2.22706	high
TCGA-D8-A1JC-01	480	Alive	4.84196	6.97132	3.64709	2.62317	Tumor	BRCA	-1.27487	high
TCGA-D8-A1XR-01	482	Alive	4.20146	6.07308	2.1626	4.21945	Tumor	BRCA	-0.435121	high
TCGA-XX-A89A-01	488	Alive	5.07872	7.99384	3.62083	2.03292	Tumor	BRCA	-2.15195	high
TCGA-D8-A27F-01	488	Alive	5.21398	6.98453	1.86569	0.688114	Tumor	BRCA	-2.57926	low
TCGA-LL-A6FR-01	489	Alive	5.94911	7.38677	3.72205	6.00669	Tumor	BRCA	0.308519	high
TCGA-D8-A73U-01	492	Alive	4.38399	9.30425	4.42815	3.11998	Tumor	BRCA	-2.36687	high
TCGA-BH-A0DZ-01	495	Alive	4.99885	7.70875	3.87067	2.02126	Tumor	BRCA	-1.93498	high
TCGA-D8-A1XS-01	496	Alive	4.22894	6.84949	2.20889	1.4697	Tumor	BRCA	-2.21526	high
TCGA-AC-A3HN-01	496	Alive	5.01144	8.03538	3.85466	2.29985	Tumor	BRCA	-2.00455	high
TCGA-D8-A1XQ-01	499	Alive	4.85643	8.62808	3.41473	2.22433	Tumor	BRCA	-2.54192	low
TCGA-D8-A27L-01	499	Alive	4.88734	7.45369	3.1845	1.82192	Tumor	BRCA	-2.06135	high
TCGA-A2-A1G6-01	501	Alive	3.98977	7.56486	2.02937	0.584236	Tumor	BRCA	-3.16783	low
TCGA-E2-A1BC-01	501	Alive	4.33067	6.79259	1.85552	0.533023	Tumor	BRCA	-2.69717	low
TCGA-D8-A1JA-01	502	Alive	5.07482	5.98722	2.45814	0.21566	Tumor	BRCA	-2.07073	high
TCGA-D8-A1XY-01	503	Alive	4.45657	7.00381	3.34297	2.76157	Tumor	BRCA	-1.37262	high
TCGA-AC-A3W5-01	504	Alive	5.2383	8.11051	4.17307	2.9422	Tumor	BRCA	-1.62416	high
TCGA-EW-A1J3-01	504	Alive	4.09152	6.02242	2.56916	1.41375	Tumor	BRCA	-1.66866	high
TCGA-D8-A1XT-01	506	Alive	5.61813	8.04418	5.72929	0.705264	Tumor	BRCA	-2.20559	high
TCGA-C8-A274-01	508	Alive	4.60501	6.3686	3.5847	0.470365	Tumor	BRCA	-1.99286	high
TCGA-D8-A1X7-01	509	Alive	4.09544	6.56168	2.0682	4.0515	Tumor	BRCA	-0.859146	high
TCGA-EW-A6SA-01	510	Alive	4.51525	6.17104	1.05918	1.1667	Tumor	BRCA	-2.17188	high
TCGA-AC-A5EH-01	511	Alive	5.1839	7.594	2.87445	1.82727	Tumor	BRCA	-2.16768	high
TCGA-C8-A273-01	513	Alive	5.23046	6.93768	3.22847	3.88201	Tumor	BRCA	-0.683256	high
TCGA-BH-A0HN-01	516	Alive	3.9376	5.72343	2.97448	5.29021	Tumor	BRCA	0.444731	high
TCGA-A8-A075-01	518	Alive	5.08402	7.63816	2.40976	1.84479	Tumor	BRCA	-2.31832	high
TCGA-UL-AAZ6-01	518	Alive	4.60104	8.90678	3.50182	2.52654	Tumor	BRCA	-2.59375	low
TCGA-A8-A0AB-01	518	Alive	4.70352	5.32427	1.73664	2.75762	Tumor	BRCA	-0.687515	high
TCGA-LL-A5YL-01	519	Alive	4.99305	7.56308	3.65121	2.86002	Tumor	BRCA	-1.498	high
TCGA-D8-A27N-01	519	Alive	5.17479	7.53259	3.58076	2.70083	Tumor	BRCA	-1.53992	high
TCGA-A2-A0T1-01	521	Alive	5.30076	8.2488	4.38074	3.46404	Tumor	BRCA	-1.39725	high
TCGA-D8-A1XD-01	522	Alive	4.43791	5.52165	1.2511	0.369238	Tumor	BRCA	-2.12055	high
TCGA-A2-A25C-01	523	Alive	5.04297	7.42379	4.04576	0.505697	Tumor	BRCA	-2.43467	high
TCGA-AR-A1AR-01	524	Dead	4.08198	7.10869	4.06496	1.31979	Tumor	BRCA	-2.01905	high
TCGA-S3-AA15-01	525	Alive	4.72914	8.50907	3.92651	2.5409	Tumor	BRCA	-2.21451	high
TCGA-E2-A15D-01	526	Alive	4.34556	7.08036	2.61956	3.61998	Tumor	BRCA	-1.20563	high
TCGA-OL-A66O-01	528	Alive	5.19696	6.95044	3.52171	5.13323	Tumor	BRCA	-0.0258079	high
TCGA-A2-A1FW-01	528	Alive	4.00532	6.37407	2.01136	0.164412	Tumor	BRCA	-2.63631	low
TCGA-S3-AA14-01	529	Alive	4.55238	6.90647	2.17208	1.19332	Tumor	BRCA	-2.33346	high
TCGA-D8-A27E-01	530	Alive	3.74537	6.34118	2.29918	1.78768	Tumor	BRCA	-1.81463	high
TCGA-AC-A62Y-01	530	Alive	4.34123	7.42502	4.09352	3.30114	Tumor	BRCA	-1.21087	high
TCGA-A2-A0T5-01	531	Alive	4.7002	6.50206	2.03758	4.83559	Tumor	BRCA	-0.344979	high
TCGA-LL-A9Q3-01	532	Alive	4.97662	7.88942	3.88726	3.73025	Tumor	BRCA	-1.22741	high
TCGA-EW-A3U0-01	532	Alive	6.00008	8.89509	4.67076	2.98937	Tumor	BRCA	-1.826	high
TCGA-D8-A1J9-01	532	Alive	4.97499	7.07899	3.35161	2.58315	Tumor	BRCA	-1.40877	high
TCGA-EW-A423-01	533	Alive	4.26449	7.92507	4.72809	1.57937	Tumor	BRCA	-2.20277	high
TCGA-A2-A0T0-01	533	Alive	4.26511	6.99883	3.45186	2.32214	Tumor	BRCA	-1.58803	high
TCGA-D8-A1XM-01	538	Alive	4.64281	7.77946	3.95693	2.18566	Tumor	BRCA	-1.94296	high
TCGA-BH-A1EY-01	538	Dead	4.58894	7.45188	3.28071	2.79859	Tumor	BRCA	-1.62253	high
TCGA-D8-A1X6-01	541	Alive	3.4765	6.81035	3.47448	3.2588	Tumor	BRCA	-1.15978	high
TCGA-AO-A1KT-01	541	Alive	5.06529	6.4817	2.60414	0.949635	Tumor	BRCA	-1.98992	high
TCGA-A7-A4SF-01	545	Alive	4.55775	6.58941	2.59111	4.47727	Tumor	BRCA	-0.460739	high
TCGA-A8-A093-01	546	Alive	4.5618	6.38236	2.32863	2.83433	Tumor	BRCA	-1.18388	high
TCGA-A8-A06R-01	547	Alive	4.80106	7.69293	3.10369	2.24745	Tumor	BRCA	-2.04032	high
TCGA-A2-A04P-01	548	Dead	4.04646	7.94342	4.19873	1.32063	Tumor	BRCA	-2.50704	low
TCGA-A8-A082-01	549	Alive	4.48848	6.71271	2.85002	2.80112	Tumor	BRCA	-1.28908	high
TCGA-GM-A5PX-01	551	Alive	4.61641	7.6975	3.44885	3.76977	Tumor	BRCA	-1.26249	high
TCGA-D8-A1JD-01	552	Alive	4.97948	6.83242	3.0201	1.37121	Tumor	BRCA	-1.91783	high
TCGA-D8-A1XB-01	552	Alive	4.82605	6.69168	1.92305	2.65553	Tumor	BRCA	-1.51189	high
TCGA-BH-A0BD-01	554	Alive	4.82765	7.83794	4.44517	3.50442	Tumor	BRCA	-1.19418	high
TCGA-E2-A15G-01	554	Alive	4.04235	6.58155	2.93465	1.74106	Tumor	BRCA	-1.776	high
TCGA-A2-A0YE-01	554	Alive	5.57419	7.48454	2.20647	1.0953	Tumor	BRCA	-2.54401	low
TCGA-EW-A1IZ-01	554	Alive	3.78932	8.75475	4.01364	5.55172	Tumor	BRCA	-1.07159	high
TCGA-A1-A0SQ-01	554	Alive	3.63833	6.64863	2.59748	2.58654	Tumor	BRCA	-1.5677	high
TCGA-B6-A0WW-01	558	Dead	4.68509	6.7237	2.70742	1.62616	Tumor	BRCA	-1.85831	high
TCGA-EW-A1P6-01	562	Alive	4.58466	6.49244	1.78478	2.44991	Tumor	BRCA	-1.56499	high
TCGA-S3-A6ZG-01	562	Alive	3.96934	7.01639	3.08106	3.01351	Tumor	BRCA	-1.41173	high
TCGA-D8-A3Z6-01	563	Alive	5.03501	6.9013	3.84677	4.11368	Tumor	BRCA	-0.433719	high
TCGA-E2-A14Z-01	563	Dead	4.49215	8.24903	3.83441	1.94237	Tumor	BRCA	-2.4063	high
TCGA-D8-A1X5-01	565	Alive	4.78471	6.86172	2.92614	3.99959	Tumor	BRCA	-0.734565	high
TCGA-A2-A0YJ-01	566	Alive	4.69314	7.11555	1.94855	3.28195	Tumor	BRCA	-1.49085	high
TCGA-BH-A5IZ-01	567	Alive	5.92475	6.86165	2.75117	2.9297	Tumor	BRCA	-1.08423	high
TCGA-AC-A6IV-01	568	Alive	4.96999	8.30936	4.05993	2.49338	Tumor	BRCA	-2.03799	high
TCGA-B6-A0IK-01	571	Dead	5.0615	7.2038	2.59102	3.19791	Tumor	BRCA	-1.36175	high
TCGA-S3-A6ZF-01	572	Alive	4.48952	7.43228	3.63596	1.74944	Tumor	BRCA	-2.04416	high
TCGA-B6-A409-01	573	Dead	4.7607	7.88311	3.80227	4.85145	Tumor	BRCA	-0.746035	high
TCGA-BH-A8FZ-01	574	Alive	4.67439	8.41055	3.66631	2.68478	Tumor	BRCA	-2.1584	high
TCGA-S3-AA12-01	574	Alive	3.90954	5.54202	1.75979	4.10836	Tumor	BRCA	-0.31219	high
TCGA-D8-A1JE-01	575	Alive	4.39694	6.79885	3.6929	1.4699	Tumor	BRCA	-1.79027	high
TCGA-EW-A1PA-01	575	Alive	4.57785	6.76076	2.68742	4.00196	Tumor	BRCA	-0.766961	high
TCGA-EW-A1J1-01	575	Alive	4.7146	7.21862	2.87362	2.66138	Tumor	BRCA	-1.62142	high
TCGA-A2-A0T6-01	575	Alive	4.55661	7.71665	2.82942	1.20299	Tumor	BRCA	-2.66672	low
TCGA-E9-A1NH-01	576	Alive	4.8575	7.10355	3.19964	1.11093	Tumor	BRCA	-2.18781	high
TCGA-BH-A1FG-01	577	Dead	3.90348	6.54538	2.48962	1.68642	Tumor	BRCA	-1.9139	high
TCGA-A8-A07G-01	577	Alive	4.64372	7.23643	3.07206	1.75654	Tumor	BRCA	-2.03021	high
TCGA-A8-A07F-01	577	Alive	4.99433	7.28504	2.96688	0.691983	Tumor	BRCA	-2.53277	low
TCGA-D8-A1JI-01	577	Alive	4.71974	6.02529	1.9602	4.44232	Tumor	BRCA	-0.254843	high
TCGA-A8-A0A2-01	579	Alive	4.04693	6.91821	2.23021	2.02709	Tumor	BRCA	-2.01818	high
TCGA-A8-A09T-01	579	Alive	4.21234	6.88878	2.56088	1.17236	Tumor	BRCA	-2.29879	high
TCGA-AQ-A7U7-01	584	Dead	4.83911	9.05057	4.92872	2.63852	Tumor	BRCA	-2.23643	high
TCGA-A2-A1G1-01	584	Alive	4.86346	7.3517	2.99085	0.718661	Tumor	BRCA	-2.57885	low
TCGA-D8-A147-01	584	Alive	4.61552	7.72283	3.46451	2.02873	Tumor	BRCA	-2.10872	high
TCGA-A1-A0SP-01	584	Alive	4.53249	6.85491	3.2155	2.90168	Tumor	BRCA	-1.23116	high
TCGA-AC-A23C-01	585	Alive	4.44096	7.37239	3.54307	2.37544	Tumor	BRCA	-1.73876	high
TCGA-S3-AA10-01	586	Alive	4.21592	8.64822	4.19656	3.00318	Tumor	BRCA	-2.10534	high
TCGA-A2-A0YK-01	588	Alive	3.92761	8.4325	3.7481	1.43084	Tumor	BRCA	-2.88761	low
TCGA-AC-A2QI-01	588	Alive	5.59486	7.91873	3.40584	3.3569	Tumor	BRCA	-1.43065	high
TCGA-AC-A5XS-01	588	Alive	4.85344	8.62952	5.10841	2.39113	Tumor	BRCA	-2.04876	high
TCGA-D8-A1JM-01	590	Alive	5.01795	6.25352	1.82092	1.96283	Tumor	BRCA	-1.564	high
TCGA-E2-A154-01	591	Alive	4.77592	6.00337	2.40122	1.95279	Tumor	BRCA	-1.31617	high
TCGA-LL-A7SZ-01	594	Alive	4.16318	8.6575	4.16356	5.82083	Tumor	BRCA	-0.778467	high
TCGA-A2-A1G4-01	595	Alive	3.78178	6.12953	2.26907	0.676843	Tumor	BRCA	-2.21722	high
TCGA-E2-A15P-01	595	Alive	4.66459	7.37127	2.90296	3.6946	Tumor	BRCA	-1.22229	high
TCGA-LL-A8F5-01	596	Alive	4.45657	7.83145	3.16378	4.20111	Tumor	BRCA	-1.23705	high
TCGA-E2-A1L9-01	598	Alive	4.91992	6.78071	3.75975	1.47432	Tumor	BRCA	-1.6662	high
TCGA-OL-A6VQ-01	600	Alive	4.64835	7.4021	3.16442	1.84714	Tumor	BRCA	-2.06551	high
TCGA-D8-A1XL-01	606	Alive	4.20667	8.63748	4.53621	2.07684	Tumor	BRCA	-2.46112	low
TCGA-EW-A1PH-01	607	Alive	4.23702	8.21685	2.46328	1.18614	Tumor	BRCA	-3.13059	low
TCGA-A8-A08G-01	607	Alive	4.49152	7.23314	3.64998	2.79636	Tumor	BRCA	-1.41589	high
TCGA-A8-A07E-01	608	Alive	5.63854	7.48002	3.18437	1.9287	Tumor	BRCA	-1.89083	high
TCGA-EW-A1PB-01	608	Alive	4.37713	8.62497	5.55921	2.04753	Tumor	BRCA	-2.18622	high
TCGA-D8-A1JL-01	611	Alive	4.90035	8.32708	4.51283	2.85033	Tumor	BRCA	-1.77956	high
TCGA-D8-A1JJ-01	611	Alive	5.08183	7.12425	2.89038	1.31893	Tumor	BRCA	-2.13612	high
TCGA-BH-A18J-01	612	Dead	4.97488	6.98354	2.96021	2.92374	Tumor	BRCA	-1.28255	high
TCGA-E9-A243-01	612	Alive	4.16372	8.31249	4.34869	1.47275	Tumor	BRCA	-2.60385	low
TCGA-BH-A2L8-01	612	Alive	4.44139	8.53197	4.15654	2.13298	Tumor	BRCA	-2.41974	high
TCGA-AC-A8OP-01	614	Alive	4.77408	7.24048	2.83109	2.72501	Tumor	BRCA	-1.60409	high
TCGA-A7-A13E-01	614	Dead	3.26544	7.06668	1.60223	0.830478	Tumor	BRCA	-2.97797	low
TCGA-A2-A1G0-01	616	Alive	3.8466	7.2598	2.71891	2.36768	Tumor	BRCA	-1.98213	high
TCGA-AR-A2LH-01	616	Dead	4.18224	8.77947	4.44221	1.90884	Tumor	BRCA	-2.65661	low
TCGA-C8-A26V-01	616	Alive	4.75831	8.66565	5.24249	3.2276	Tumor	BRCA	-1.65456	high
TCGA-AO-A0J7-01	618	Alive	4.31477	5.80026	1.96414	3.50187	Tumor	BRCA	-0.638876	high
TCGA-BH-A0HI-01	620	Alive	4.56923	7.17812	3.15095	4.43319	Tumor	BRCA	-0.705752	high
TCGA-D8-A1JN-01	620	Alive	3.68283	7.62223	2.32794	0.279604	Tumor	BRCA	-3.3315	low
TCGA-OL-A5S0-01	620	Alive	5.26901	8.52144	3.7661	3.78426	Tumor	BRCA	-1.56815	high
TCGA-AO-A1KO-01	622	Alive	3.61558	7.04704	2.27943	0.225313	Tumor	BRCA	-3.02684	low
TCGA-BH-A0AW-01	622	Alive	3.90085	8.19927	3.83712	2.42325	Tumor	BRCA	-2.25127	high
TCGA-A2-A0T4-01	624	Alive	4.91924	7.86982	3.66753	2.33455	Tumor	BRCA	-1.94829	high
TCGA-E2-A15L-01	626	Alive	4.71071	6.16663	2.01133	3.27783	Tumor	BRCA	-0.889125	high
TCGA-D8-A141-01	626	Alive	5.15045	8.15419	3.59397	2.63922	Tumor	BRCA	-1.95392	high
TCGA-A7-A26J-01	627	Alive	3.5169	6.81673	3.03999	1.80465	Tumor	BRCA	-1.95962	high
TCGA-S3-AA0Z-01	629	Alive	4.9625	7.92864	6.00267	2.06706	Tumor	BRCA	-1.53321	high
TCGA-E2-A15E-06	630	Alive	4.54107	6.68515	1.7089	1.98459	Tumor	BRCA	-1.93325	high
TCGA-E2-A15E-01	630	Alive	4.82668	6.64497	2.00197	2.29949	Tumor	BRCA	-1.63427	high
TCGA-A2-A0T7-01	631	Alive	4.97011	7.38128	3.24324	2.13034	Tumor	BRCA	-1.83958	high
TCGA-A1-A0SI-01	635	Alive	4.74109	7.91119	3.32791	2.41353	Tumor	BRCA	-2.05126	high
TCGA-BH-A42V-01	635	Alive	4.26813	7.91262	2.85928	2.78655	Tumor	BRCA	-2.07351	high
TCGA-D8-A13Z-01	635	Alive	5.3289	7.41403	3.98948	1.13658	Tumor	BRCA	-2.0885	high
TCGA-D8-A1JP-01	639	Alive	5.11593	7.25625	3.29895	1.33494	Tumor	BRCA	-2.10366	high
TCGA-B6-A0WX-01	639	Dead	4.89167	7.32086	3.32772	3.74883	Tumor	BRCA	-1.02023	high
TCGA-A8-A0A6-01	640	Alive	4.05877	8.28136	3.54411	1.73909	Tumor	BRCA	-2.67296	low
TCGA-E2-A155-01	640	Alive	4.34284	5.50418	1.12357	3.5187	Tumor	BRCA	-0.648966	high
TCGA-S3-A6ZH-01	641	Alive	3.99246	7.03937	2.57724	4.68684	Tumor	BRCA	-0.743231	high
TCGA-A2-A4S2-01	643	Alive	4.85487	8.27229	5.59287	2.23134	Tumor	BRCA	-1.78617	high
TCGA-D8-A146-01	643	Alive	4.7351	7.16655	2.70418	1.58108	Tumor	BRCA	-2.14477	high
TCGA-A7-A4SE-01	644	Alive	5.07725	7.53509	3.40942	1.51034	Tumor	BRCA	-2.17149	high
TCGA-LD-A66U-01	646	Alive	5.08616	7.90626	3.90687	4.75608	Tumor	BRCA	-0.721651	high
TCGA-E9-A1RG-01	647	Alive	5.04611	7.01334	3.1067	5.34631	Tumor	BRCA	-0.0913254	high
TCGA-A2-A4RY-01	648	Alive	4.72875	7.94409	3.38921	2.21112	Tumor	BRCA	-2.15576	high
TCGA-AO-A0J3-01	651	Alive	4.33757	5.50074	1.90242	2.10224	Tumor	BRCA	-1.13586	high
TCGA-BH-A18H-01	652	Alive	4.20535	8.51947	3.26294	2.66085	Tumor	BRCA	-2.42047	high
TCGA-AO-A0JA-01	655	Alive	5.25881	7.28597	3.14034	2.32804	Tumor	BRCA	-1.65914	high
TCGA-E2-A15F-01	658	Alive	4.55092	6.40969	3.48437	2.46505	Tumor	BRCA	-1.09669	high
TCGA-A2-A0YH-01	659	Alive	4.23001	7.6949	4.04172	2.79717	Tumor	BRCA	-1.65155	high
TCGA-D8-A4Z1-01	659	Alive	4.22926	8.1594	2.82519	2.38901	Tumor	BRCA	-2.43155	high
TCGA-BH-A0BJ-01	660	Alive	4.91264	7.6607	3.38911	1.72846	Tumor	BRCA	-2.17912	high
TCGA-A7-A26I-01	661	Alive	4.32414	6.66497	2.84709	1.18496	Tumor	BRCA	-2.06448	high
TCGA-BH-A8G0-01	662	Alive	4.51463	8.2433	3.78447	2.90832	Tumor	BRCA	-1.94806	high
TCGA-D8-A1XJ-01	664	Alive	4.88806	6.50898	3.30048	1.3355	Tumor	BRCA	-1.68335	high
TCGA-A2-A4S3-01	666	Alive	4.07644	7.98753	3.27821	4.5517	Tumor	BRCA	-1.2059	high
TCGA-A2-A0YG-01	666	Alive	5.35738	6.89	2.9787	3.1483	Tumor	BRCA	-1.04369	high
TCGA-EW-A2FW-01	672	Alive	4.39745	6.31465	2.32773	2.6691	Tumor	BRCA	-1.25119	high
TCGA-E2-A1IN-01	675	Alive	4.85848	6.68531	2.25838	2.8521	Tumor	BRCA	-1.32582	high
TCGA-AC-A3QP-01	675	Alive	4.78448	7.78084	3.85672	1.26571	Tumor	BRCA	-2.3836	high
TCGA-AC-A2B8-01	677	Alive	4.83422	7.63497	3.44125	2.38864	Tumor	BRCA	-1.8483	high
TCGA-E9-A1N6-01	678	Dead	5.37765	7.12951	3.97484	2.12206	Tumor	BRCA	-1.4356	high
TCGA-A7-A2KD-01	679	Alive	4.38078	7.19611	3.30776	1.47223	Tumor	BRCA	-2.13135	high
TCGA-OL-A5RZ-01	679	Alive	4.86243	5.65834	1.86144	0.33833	Tumor	BRCA	-1.99358	high
TCGA-AO-A0J8-01	680	Alive	4.58012	7.12747	3.86711	1.6541	Tumor	BRCA	-1.82894	high
TCGA-MS-A51U-01	681	Alive	4.73435	7.64208	3.40374	2.6705	Tumor	BRCA	-1.74483	high
TCGA-A2-A1FZ-01	683	Alive	5.18644	7.46137	3.62669	3.69965	Tumor	BRCA	-1.00403	high
TCGA-E2-A15C-01	694	Alive	4.24035	6.78149	2.59268	2.63259	Tumor	BRCA	-1.52006	high
TCGA-EW-A1OW-01	694	Alive	5.56067	7.57457	3.00409	0.98489	Tumor	BRCA	-2.4596	low
TCGA-AC-A23E-01	698	Alive	4.88516	6.94092	3.2704	1.48685	Tumor	BRCA	-1.88507	high
TCGA-BH-A0WA-01	701	Alive	5.45108	7.56428	2.85247	1.63379	Tumor	BRCA	-2.19922	high
TCGA-BH-A0H7-01	702	Alive	4.81082	7.31703	2.65572	2.00291	Tumor	BRCA	-2.03362	high
TCGA-EW-A1P5-01	703	Alive	5.09568	8.85681	4.87052	1.92547	Tumor	BRCA	-2.42657	high
TCGA-A2-A4S0-01	706	Alive	3.7656	6.56968	2.17291	4.7064	Tumor	BRCA	-0.584169	high
TCGA-AC-A3YI-01	707	Alive	5.49771	7.61771	3.27551	2.67827	Tumor	BRCA	-1.61966	high
TCGA-E2-A153-01	707	Alive	5.33231	7.49353	3.14531	2.11468	Tumor	BRCA	-1.87489	high
TCGA-AR-A0TU-01	709	Alive	4.24136	7.4119	3.51642	1.46274	Tumor	BRCA	-2.24304	high
TCGA-E2-A15A-06	710	Alive	4.21818	8.47915	2.90384	2.59717	Tumor	BRCA	-2.51173	low
TCGA-E2-A15A-01	710	Alive	4.85587	8.0001	2.97247	2.63078	Tumor	BRCA	-2.06829	high
TCGA-OL-A66I-01	714	Alive	4.78527	9.00771	4.62234	3.50268	Tumor	BRCA	-1.88064	high
TCGA-A2-A1FV-01	714	Alive	4.03037	6.0073	1.52648	1.97837	Tumor	BRCA	-1.65509	high
TCGA-BH-A5J0-01	715	Alive	5.2213	8.47402	4.50148	2.74558	Tumor	BRCA	-1.8652	high
TCGA-EW-A424-01	715	Alive	4.7661	6.96129	2.47328	2.44968	Tumor	BRCA	-1.6529	high
TCGA-A7-A13G-01	718	Alive	3.53902	5.72941	1.87358	1.55176	Tumor	BRCA	-1.69188	high
TCGA-A7-A26G-01	722	Alive	4.85327	6.92272	2.58566	0.762921	Tumor	BRCA	-2.39415	high
TCGA-A2-A0YT-01	723	Dead	4.07281	6.99127	2.42621	1.61714	Tumor	BRCA	-2.20702	high
TCGA-A7-A26H-01	724	Alive	4.53086	6.71167	3.26032	4.38728	Tumor	BRCA	-0.420271	high
TCGA-E9-A54Y-01	725	Alive	4.26543	5.91311	2.77395	7.56708	Tumor	BRCA	1.42891	high
TCGA-E2-A156-01	726	Alive	4.44584	5.76274	2.10879	3.41555	Tumor	BRCA	-0.598024	high
TCGA-E9-A54X-01	727	Alive	4.419	6.19355	1.58578	1.91488	Tumor	BRCA	-1.71569	high
TCGA-BH-A0HF-01	727	Alive	4.82303	7.69935	3.66352	1.5602	Tumor	BRCA	-2.23258	high
TCGA-D8-A1X9-01	727	Alive	4.90908	7.56107	3.24435	1.62516	Tumor	BRCA	-2.20327	high
TCGA-BH-A0W3-01	728	Alive	4.10466	6.60018	3.35287	3.24936	Tumor	BRCA	-0.951084	high
TCGA-AC-A3QQ-01	734	Alive	4.55138	5.53679	2.82408	0.0983618	Tumor	BRCA	-1.85408	high
TCGA-A7-A26F-01	738	Alive	4.13442	6.70547	3.65419	1.45295	Tumor	BRCA	-1.79769	high
TCGA-A2-A4RX-01	742	Alive	5.28029	7.48396	2.32597	1.96377	Tumor	BRCA	-2.15129	high
TCGA-BH-A0EB-01	745	Alive	4.57236	8.05863	4.08583	1.34603	Tumor	BRCA	-2.49861	low
TCGA-E9-A24A-01	747	Alive	4.26183	7.25742	3.69182	2.47159	Tumor	BRCA	-1.61771	high
TCGA-BH-A0H6-01	747	Alive	4.56387	6.74318	2.20777	2.70074	Tumor	BRCA	-1.49961	high
TCGA-C8-A27A-01	747	Alive	4.6963	7.17785	2.37173	1.50666	Tumor	BRCA	-2.2758	high
TCGA-E2-A1LA-01	748	Alive	5.01826	7.84194	3.82243	4.0664	Tumor	BRCA	-1.04541	high
TCGA-B6-A0I8-01	749	Dead	4.42564	6.39622	2.17036	2.6887	Tumor	BRCA	-1.32554	high
TCGA-A2-A0EX-01	752	Alive	4.33207	7.29205	2.25139	1.07502	Tumor	BRCA	-2.64827	low
TCGA-OL-A5RY-01	752	Alive	5.03326	8.70538	4.85277	2.25201	Tumor	BRCA	-2.19232	high
TCGA-AC-A3YJ-01	754	Alive	4.42788	7.16372	3.35648	3.37199	Tumor	BRCA	-1.18059	high
TCGA-AQ-A04H-01	754	Alive	5.03125	6.47038	1.71317	3.19137	Tumor	BRCA	-1.133	high
TCGA-A2-A0CM-01	754	Dead	4.41515	8.34334	3.95789	1.70567	Tumor	BRCA	-2.56155	low
TCGA-E9-A1QZ-01	755	Alive	4.13494	8.19707	3.79499	3.09334	Tumor	BRCA	-1.89686	high
TCGA-BH-A0W4-01	759	Alive	5.12444	6.54348	2.37748	1.21202	Tumor	BRCA	-1.9471	high
TCGA-LL-A440-01	759	Alive	5.48665	7.92202	4.40371	2.88228	Tumor	BRCA	-1.43534	high
TCGA-EW-A6SB-01	760	Alive	3.75287	8.84324	3.83451	3.66214	Tumor	BRCA	-2.08206	high
TCGA-A8-A07U-01	760	Alive	5.09066	8.72579	4.76441	2.22277	Tumor	BRCA	-2.23019	high
TCGA-A8-A09Q-01	761	Alive	4.12863	7.09404	2.96023	3.2634	Tumor	BRCA	-1.3407	high
TCGA-LL-A50Y-01	762	Alive	4.55141	7.50752	3.97296	4.0756	Tumor	BRCA	-0.882202	high
TCGA-AC-A3TM-01	762	Alive	5.08771	7.45351	4.22745	6.01663	Tumor	BRCA	0.240352	high
TCGA-E2-A159-01	762	Alive	5.10603	7.94544	4.13671	3.35298	Tumor	BRCA	-1.35831	high
TCGA-A7-A13F-01	765	Alive	4.96117	6.26111	3.01612	3.93984	Tumor	BRCA	-0.33894	high
TCGA-D8-A73X-01	767	Alive	4.14984	6.95881	2.64526	1.03048	Tumor	BRCA	-2.40059	high
TCGA-A2-A0D4-01	767	Alive	3.65942	5.95167	2.03514	3.54231	Tumor	BRCA	-0.813791	high
TCGA-A2-A0YD-01	769	Alive	5.07961	7.63451	3.95881	3.24113	Tumor	BRCA	-1.26849	high
TCGA-BH-A0AY-01	777	Alive	4.92675	7.49228	3.70851	1.18276	Tumor	BRCA	-2.25601	high
TCGA-D8-A1X8-01	783	Alive	4.1502	7.20309	2.79439	1.66634	Tumor	BRCA	-2.20995	high
TCGA-BH-A1F0-01	785	Dead	4.23186	8.74026	5.06005	1.84062	Tumor	BRCA	-2.5049	low
TCGA-E9-A5UO-01	785	Alive	4.04177	7.15124	2.33734	1.17531	Tumor	BRCA	-2.54475	low
TCGA-E9-A1NG-01	786	Dead	5.25596	7.47447	3.17242	1.84522	Tumor	BRCA	-1.99941	high
TCGA-EW-A2FV-01	788	Alive	3.80324	8.48855	3.61294	1.15344	Tumor	BRCA	-3.11065	low
TCGA-EW-A1OV-01	789	Alive	4.06378	8.56182	3.95145	2.36785	Tumor	BRCA	-2.44398	high
TCGA-A8-A06Y-01	791	Alive	3.94832	7.12126	1.8764	3.3411	Tumor	BRCA	-1.61815	high
TCGA-AC-A2FM-01	792	Dead	4.54087	6.97218	1.83614	1.35953	Tumor	BRCA	-2.37866	high
TCGA-OL-A66N-01	792	Alive	5.16484	7.71608	3.32986	2.64323	Tumor	BRCA	-1.7439	high
TCGA-AO-A0J5-01	792	Dead	4.78604	7.05184	2.26233	2.94453	Tumor	BRCA	-1.51966	high
TCGA-BH-A202-01	795	Alive	4.39411	7.52769	3.80757	0.975306	Tumor	BRCA	-2.44916	low
TCGA-AO-A0JG-01	798	Alive	4.4847	8.23037	3.20543	0.933205	Tumor	BRCA	-3.03372	low
TCGA-E9-A5UP-01	803	Alive	3.43356	7.12667	4.31197	4.74465	Tumor	BRCA	-0.445548	high
TCGA-BH-A0HB-01	806	Alive	4.15282	7.36492	3.49527	2.08173	Tumor	BRCA	-1.93862	high
TCGA-BH-A18L-01	811	Dead	3.76452	7.58036	2.34638	0.921918	Tumor	BRCA	-2.97863	low
TCGA-E9-A5FK-01	812	Alive	4.41584	9.77576	5.38429	3.22948	Tumor	BRCA	-2.36531	high
TCGA-OL-A66H-01	812	Alive	4.65872	8.38276	4.31646	3.18001	Tumor	BRCA	-1.74761	high
TCGA-AQ-A04J-01	819	Alive	4.92292	7.75073	3.8601	2.02236	Tumor	BRCA	-1.97663	high
TCGA-A2-A4S1-01	820	Alive	6.20283	8.73568	4.12931	2.03398	Tumor	BRCA	-2.28147	high
TCGA-E2-A2P5-01	821	Dead	4.51876	7.11404	2.65459	2.54306	Tumor	BRCA	-1.70261	high
TCGA-A8-A0A9-01	822	Alive	4.97478	6.84523	2.91872	3.57346	Tumor	BRCA	-0.896098	high
TCGA-A2-A0SV-01	825	Dead	4.862	7.93865	5.3882	2.02159	Tumor	BRCA	-1.72976	high
TCGA-BH-A0HX-01	829	Alive	4.57109	7.15793	2.68575	2.77036	Tumor	BRCA	-1.60368	high
TCGA-E2-A108-01	837	Alive	4.55393	8.8066	4.42198	3.13108	Tumor	BRCA	-2.02551	high
TCGA-D8-A1XA-01	839	Alive	4.53528	6.7701	3.07536	4.55382	Tumor	BRCA	-0.420977	high
TCGA-E9-A6HE-01	847	Alive	5.45371	7.37413	4.13832	4.95821	Tumor	BRCA	-0.17363	high
TCGA-LQ-A4E4-01	849	Alive	4.88254	6.47793	2.31202	0.670269	Tumor	BRCA	-2.22597	high
TCGA-A1-A0SO-01	852	Alive	4.99212	6.01639	2.6906	0.412821	Tumor	BRCA	-1.95226	high
TCGA-BH-A201-01	856	Alive	4.84191	7.27058	3.00571	2.94106	Tumor	BRCA	-1.46412	high
TCGA-OL-A6VO-01	858	Alive	4.5385	7.38682	4.30874	1.34606	Tumor	BRCA	-2.03587	high
TCGA-B6-A0X4-01	860	Dead	3.52649	6.18379	1.12199	2.65538	Tumor	BRCA	-1.6295	high
TCGA-E9-A1R0-01	860	Alive	4.60255	7.5671	3.16884	2.90043	Tumor	BRCA	-1.66971	high
TCGA-E2-A1IJ-01	865	Alive	4.80295	8.03243	3.35156	2.83732	Tumor	BRCA	-1.90599	high
TCGA-E2-A10E-01	865	Alive	4.56872	6.95745	4.51646	0.461058	Tumor	BRCA	-2.13887	high
TCGA-E2-A1B6-01	867	Alive	3.99406	9.16012	5.48334	3.06872	Tumor	BRCA	-2.1146	high
TCGA-EW-A1J6-01	875	Alive	4.02648	7.10413	3.56358	3.33404	Tumor	BRCA	-1.18379	high
TCGA-E2-A10F-01	878	Alive	5.07713	7.66297	3.91325	3.85314	Tumor	BRCA	-1.00437	high
TCGA-OL-A5RX-01	878	Alive	4.53921	7.49372	3.21062	3.08293	Tumor	BRCA	-1.53822	high
TCGA-E2-A1LE-01	879	Dead	4.86551	7.85375	3.93629	1.52357	Tumor	BRCA	-2.27089	high
TCGA-A8-A08C-01	881	Alive	3.71685	6.39456	2.13315	4.01734	Tumor	BRCA	-0.824911	high
TCGA-WT-AB44-01	883	Alive	4.31464	6.80032	2.76446	2.31961	Tumor	BRCA	-1.62618	high
TCGA-A8-A06U-01	883	Dead	4.16582	8.54258	3.6948	2.37514	Tumor	BRCA	-2.47304	low
TCGA-LL-A442-01	889	Alive	4.07326	6.78699	2.99089	4.66417	Tumor	BRCA	-0.482606	high
TCGA-AC-A4ZE-01	890	Alive	4.19156	7.10384	2.3429	2.51595	Tumor	BRCA	-1.8447	high
TCGA-A7-A13H-01	899	Alive	4.8343	8.28529	4.22052	4.55122	Tumor	BRCA	-1.02222	high
TCGA-E9-A2JS-01	904	Dead	4.54982	6.91557	3.01892	3.58313	Tumor	BRCA	-0.987022	high
TCGA-A7-A0DC-01	906	Alive	3.17522	5.27387	0.955586	1.61325	Tumor	BRCA	-1.67193	high
TCGA-EW-A1P4-01	907	Alive	4.78888	8.69584	3.02503	3.21668	Tumor	BRCA	-2.21579	high
TCGA-EW-A1OY-01	908	Alive	5.31777	7.20194	2.6074	4.0011	Tumor	BRCA	-0.925449	high
TCGA-EW-A1OX-01	911	Alive	4.56162	6.41115	1.11263	2.20115	Tumor	BRCA	-1.80279	high
TCGA-BH-A0DI-01	912	Alive	5.40239	7.73619	3.59903	0.879358	Tumor	BRCA	-2.49275	low
TCGA-A8-A09K-01	912	Alive	4.14592	6.50713	2.2238	3.03397	Tumor	BRCA	-1.2659	high
TCGA-A2-A3XU-01	912	Dead	3.96288	5.94519	1.67015	5.25924	Tumor	BRCA	-0.0216345	high
TCGA-EW-A1P7-01	915	Alive	4.51869	9.14238	3.68128	2.56479	Tumor	BRCA	-2.69164	low
TCGA-E9-A3QA-01	918	Alive	4.17194	9.32573	4.61397	4.53386	Tumor	BRCA	-1.69538	high
TCGA-BH-A18P-01	921	Dead	4.56608	7.53373	4.09628	1.665	Tumor	BRCA	-2.02066	high
TCGA-BH-A0GY-01	923	Alive	4.78617	7.18959	3.20918	1.02705	Tumor	BRCA	-2.2916	high
TCGA-E9-A3X8-01	926	Alive	4.83176	8.31986	3.82447	4.82975	Tumor	BRCA	-1.0075	high
TCGA-A7-A0CJ-01	931	Alive	4.08096	6.46575	3.45947	0.911266	Tumor	BRCA	-1.96676	high
TCGA-E2-A570-01	931	Alive	4.61282	6.61184	2.84961	2.71405	Tumor	BRCA	-1.24626	high
TCGA-A8-A092-01	942	Alive	4.18443	6.59094	2.92273	3.37661	Tumor	BRCA	-0.975313	high
TCGA-A8-A08P-01	943	Alive	4.51644	7.91585	4.04966	3.36701	Tumor	BRCA	-1.46109	high
TCGA-A8-A08O-01	943	Alive	4.60933	6.65511	1.87861	0.854946	Tumor	BRCA	-2.40217	high
TCGA-BH-A0EE-01	943	Alive	4.26781	8.37769	3.67996	2.3187	Tumor	BRCA	-2.38362	high
TCGA-A8-A06X-01	943	Dead	5.67272	7.76135	3.87165	4.70574	Tumor	BRCA	-0.559143	high
TCGA-EW-A6SC-01	952	Alive	5.08317	6.94389	3.16262	4.17534	Tumor	BRCA	-0.589238	high
TCGA-A7-A26E-01	954	Alive	3.43052	6.39702	1.727	0.473046	Tumor	BRCA	-2.67595	low
TCGA-BH-A1F2-01	959	Dead	4.87646	6.19087	2.37951	0.0952591	Tumor	BRCA	-2.30907	high
TCGA-A7-A13D-01	965	Alive	4.16376	6.21554	1.73045	2.3877	Tumor	BRCA	-1.51334	high
TCGA-A2-A0YM-01	965	Alive	4.41231	7.12719	3.75721	1.32837	Tumor	BRCA	-2.04205	high
TCGA-A1-A0SK-01	967	Dead	4.54175	4.79375	1.02946	2.088	Tumor	BRCA	-0.883586	high
TCGA-A2-A0EV-01	968	Alive	4.58244	8.04949	4.4333	0.853056	Tumor	BRCA	-2.64232	low
TCGA-E2-A14X-01	972	Alive	3.80691	7.84764	3.11389	1.39561	Tumor	BRCA	-2.72089	low
TCGA-OL-A5D8-01	973	Alive	4.78892	7.13356	4.6437	4.73965	Tumor	BRCA	-0.126296	high
TCGA-BH-A0BC-01	974	Alive	5.24507	8.15702	4.47859	3.87849	Tumor	BRCA	-1.12816	high
TCGA-E2-A14W-01	974	Alive	5.08002	5.80612	1.74221	4.16857	Tumor	BRCA	-0.239202	high
TCGA-E9-A227-01	975	Alive	4.26636	7.37586	3.7687	2.76754	Tumor	BRCA	-1.52929	high
TCGA-A8-A07L-01	975	Alive	4.99997	6.21175	2.28999	2.53928	Tumor	BRCA	-1.15042	high
TCGA-E9-A1RB-01	976	Dead	4.86324	5.93895	2.88656	2.71426	Tumor	BRCA	-0.776967	high
TCGA-E2-A1B5-01	984	Alive	3.38609	8.96815	4.2141	1.99453	Tumor	BRCA	-2.93147	low
TCGA-AC-A3BB-01	987	Alive	5.15109	8.33226	4.15593	2.60931	Tumor	BRCA	-1.94036	high
TCGA-AQ-A1H3-01	989	Alive	4.45587	7.16754	3.12854	2.52667	Tumor	BRCA	-1.63877	high
TCGA-A2-A0YC-01	990	Alive	4.35807	7.09666	3.37033	3.49589	Tumor	BRCA	-1.08908	high
TCGA-BH-A0EA-01	991	Dead	4.58089	7.5205	3.02009	2.30191	Tumor	BRCA	-1.96811	high
TCGA-B6-A0I6-01	991	Dead	5.37765	6.60727	1.98982	1.5702	Tumor	BRCA	-1.864	high
TCGA-A2-A3XV-01	996	Alive	3.61991	6.88234	2.57075	1.10345	Tumor	BRCA	-2.43238	high
TCGA-LL-A441-01	996	Alive	4.87427	8.53296	4.41269	2.49321	Tumor	BRCA	-2.10687	high
TCGA-AO-A0J2-01	997	Alive	4.2659	8.52207	4.61707	1.61335	Tumor	BRCA	-2.58156	low
TCGA-E9-A1N4-01	1000	Alive	5.20294	7.12329	3.60616	0.942088	Tumor	BRCA	-2.119	high
TCGA-E9-A3Q9-01	1001	Alive	3.6264	7.38719	3.11511	3.06517	Tumor	BRCA	-1.6692	high
TCGA-BH-A18F-01	1001	Alive	4.75613	7.56999	3.67478	1.59531	Tumor	BRCA	-2.1453	high
TCGA-AQ-A54O-01	1001	Alive	3.79481	7.19742	3.57538	5.0941	Tumor	BRCA	-0.436845	high
TCGA-A8-A08F-01	1004	Alive	4.51123	7.37301	3.61868	3.50759	Tumor	BRCA	-1.16543	high
TCGA-A8-A091-01	1004	Alive	4.1092	6.36785	2.08597	2.98901	Tumor	BRCA	-1.24193	high
TCGA-E2-A1B4-01	1004	Dead	3.7987	6.55459	2.91491	2.13078	Tumor	BRCA	-1.62144	high
TCGA-A8-A08S-01	1004	Alive	4.31287	7.52185	3.92307	2.06955	Tumor	BRCA	-1.9076	high
TCGA-AC-A2QH-01	1005	Alive	5.06311	4.56165	1.13875	0.0576307	Tumor	BRCA	-1.59252	high
TCGA-A8-A09M-01	1006	Alive	5.85648	7.67992	3.4772	4.605	Tumor	BRCA	-0.620604	high
TCGA-A7-A0DB-01	1007	Alive	3.57779	6.20914	2.05666	0.848346	Tumor	BRCA	-2.27295	high
TCGA-BH-A1FD-01	1009	Dead	4.90073	6.35919	2.9581	1.77102	Tumor	BRCA	-1.46382	high
TCGA-EW-A6SD-01	1010	Alive	4.94304	7.60991	3.60498	1.3788	Tumor	BRCA	-2.25702	high
TCGA-AR-A5QN-01	1013	Alive	4.37586	8.05491	4.59176	3.61776	Tumor	BRCA	-1.31934	high
TCGA-D8-A3Z5-01	1015	Alive	4.52593	7.86695	2.95799	3.48356	Tumor	BRCA	-1.64064	high
TCGA-E2-A1II-01	1025	Alive	3.99276	8.51961	4.29471	1.76787	Tumor	BRCA	-2.63423	low
TCGA-AR-A1AY-01	1026	Alive	4.54747	6.23901	1.80737	0.431747	Tumor	BRCA	-2.37698	high
TCGA-E2-A1IH-01	1026	Alive	4.62001	7.61736	3.29058	2.07631	Tumor	BRCA	-2.06266	high
TCGA-A2-A0D2-01	1027	Alive	5.55375	7.31589	3.38768	1.93775	Tumor	BRCA	-1.75082	high
TCGA-A2-A3XS-01	1032	Dead	5.24726	7.98852	3.56115	2.69315	Tumor	BRCA	-1.81647	high
TCGA-A8-A07C-01	1034	Alive	4.16817	6.66627	1.95014	0.985614	Tumor	BRCA	-2.40857	high
TCGA-C8-A3M7-01	1034	Dead	3.41981	8.65686	2.39914	1.09494	Tumor	BRCA	-3.60886	low
TCGA-BH-A1FH-01	1034	Dead	5.18924	7.63814	2.41613	0.856604	Tumor	BRCA	-2.77128	low
TCGA-EW-A3E8-01	1035	Alive	4.4433	8.45549	3.89544	4.66117	Tumor	BRCA	-1.22467	high
TCGA-E9-A1N8-01	1039	Alive	5.37326	6.32283	1.36143	2.02732	Tumor	BRCA	-1.62419	high
TCGA-E2-A14V-01	1042	Alive	5.06846	6.29726	3.00107	0.781331	Tumor	BRCA	-1.85908	high
TCGA-A2-A0EU-01	1043	Alive	4.04292	6.41603	2.69546	2.22758	Tumor	BRCA	-1.49925	high
TCGA-E2-A576-01	1043	Alive	4.43243	7.13021	3.3466	3.73385	Tumor	BRCA	-0.988125	high
TCGA-A7-A0CG-01	1043	Alive	4.24565	7.95463	3.36636	1.96595	Tumor	BRCA	-2.37255	high
TCGA-E2-A107-01	1047	Alive	4.15645	6.62045	3.25045	2.87587	Tumor	BRCA	-1.15828	high
TCGA-E9-A226-01	1048	Dead	5.23155	6.32865	4.07071	0.295817	Tumor	BRCA	-1.81977	high
TCGA-E2-A2P6-01	1051	Alive	4.26762	6.86378	3.78093	3.92976	Tumor	BRCA	-0.65337	high
TCGA-EW-A1PG-01	1051	Alive	4.63763	6.76788	2.28471	2.54966	Tumor	BRCA	-1.55509	high
TCGA-A2-A0D1-01	1051	Alive	5.3681	5.76645	1.98422	0.671962	Tumor	BRCA	-1.77902	high
TCGA-E9-A1N3-01	1059	Alive	3.93327	5.72025	1.82099	1.3143	Tumor	BRCA	-1.74173	high
TCGA-OL-A5RV-01	1062	Alive	4.7614	6.79486	2.61281	2.11575	Tumor	BRCA	-1.67697	high
TCGA-E2-A573-01	1062	Alive	4.2695	8.92884	4.76247	2.93977	Tumor	BRCA	-2.16054	high
TCGA-E9-A1R2-01	1063	Alive	4.98627	7.5596	3.42798	5.11195	Tumor	BRCA	-0.472629	high
TCGA-A2-A0ET-01	1066	Alive	3.62259	7.463	3.59704	0.428816	Tumor	BRCA	-2.86197	low
TCGA-E9-A1NF-01	1072	Dead	5.46269	7.51192	3.45793	2.56887	Tumor	BRCA	-1.56851	high
TCGA-A7-A0CE-01	1074	Alive	4.78074	6.96751	3.25191	1.92815	Tumor	BRCA	-1.71338	high
TCGA-A7-A0CH-01	1079	Alive	4.47107	6.39883	2.7961	2.30477	Tumor	BRCA	-1.34972	high
TCGA-A7-A0DA-01	1085	Alive	5.92352	7.69929	2.59466	4.00828	Tumor	BRCA	-1.12246	high
TCGA-E9-A1NE-01	1088	Alive	4.26246	8.40718	3.72658	1.50147	Tumor	BRCA	-2.78297	low
TCGA-A2-A3XY-01	1093	Dead	6.09065	8.48152	4.1803	3.91703	Tumor	BRCA	-1.23017	high
TCGA-BH-A18I-01	1093	Alive	5.24603	7.74604	3.21217	2.70263	Tumor	BRCA	-1.74807	high
TCGA-A2-A04Y-01	1099	Alive	3.49635	7.40596	3.54836	4.26412	Tumor	BRCA	-1.02366	high
TCGA-E9-A1N9-01	1101	Alive	4.57995	6.85861	2.38947	1.46488	Tumor	BRCA	-2.11562	high
TCGA-A2-A3KC-01	1102	Alive	5.15592	7.66719	3.76971	1.6121	Tumor	BRCA	-2.10178	high
TCGA-OL-A5D6-01	1104	Dead	4.9134	6.977	3.04393	1.21094	Tumor	BRCA	-2.08988	high
TCGA-OL-A5RW-01	1106	Alive	4.83308	8.62356	4.5836	3.77983	Tumor	BRCA	-1.51179	high
TCGA-E9-A1NA-01	1112	Alive	5.34761	7.27796	3.74329	4.56742	Tumor	BRCA	-0.417462	high
TCGA-BH-A28Q-01	1119	Alive	4.49893	6.4804	2.48001	2.78781	Tumor	BRCA	-1.24091	high
TCGA-E9-A1N5-01	1120	Alive	4.95675	7.71949	3.24099	2.53393	Tumor	BRCA	-1.8577	high
TCGA-BH-A28O-01	1120	Alive	4.41579	8.06806	3.34258	2.81449	Tumor	BRCA	-2.01099	high
TCGA-BH-A0HQ-01	1121	Alive	4.79844	7.0541	2.94599	1.58236	Tumor	BRCA	-2.00417	high
TCGA-A8-A085-01	1124	Alive	4.76931	6.15752	2.12617	4.02646	Tumor	BRCA	-0.48608	high
TCGA-A8-A08J-01	1127	Dead	4.53455	7.38327	3.00129	1.78201	Tumor	BRCA	-2.14559	high
TCGA-BH-A0BA-01	1132	Alive	3.35663	7.3611	2.75868	1.55685	Tumor	BRCA	-2.51186	low
TCGA-E2-A1BD-01	1133	Alive	4.2741	7.17869	3.09676	1.66167	Tumor	BRCA	-2.10074	high
TCGA-E2-A1IF-01	1138	Alive	4.84045	7.40633	3.79209	4.95645	Tumor	BRCA	-0.389811	high
TCGA-A7-A0D9-01	1139	Alive	5.02873	6.23739	1.76388	2.71681	Tumor	BRCA	-1.20477	high
TCGA-AO-A0J6-01	1140	Alive	4.04513	7.9926	4.55477	2.3652	Tumor	BRCA	-1.94989	high
TCGA-E2-A10B-01	1141	Alive	4.41564	7.05974	3.62538	2.59253	Tumor	BRCA	-1.42635	high
TCGA-BH-A18R-01	1142	Dead	4.31052	6.97046	1.97316	0.787135	Tumor	BRCA	-2.65992	low
TCGA-E9-A229-01	1148	Alive	5.10296	7.82366	4.18776	1.85611	Tumor	BRCA	-1.98855	high
TCGA-BH-A0B1-01	1148	Alive	4.68002	7.32172	3.25905	2.10217	Tumor	BRCA	-1.86484	high
TCGA-AR-A1AS-01	1150	Alive	5.17469	6.31353	2.79049	2.83983	Tumor	BRCA	-0.915075	high
TCGA-B6-A3ZX-01	1152	Dead	4.0797	8.98173	3.63645	2.53751	Tumor	BRCA	-2.69587	low
TCGA-BH-A0DH-01	1156	Alive	4.70973	7.25389	3.34781	1.86786	Tumor	BRCA	-1.90821	high
TCGA-A8-A08B-01	1156	Alive	4.8105	7.75783	4.77134	2.73655	Tumor	BRCA	-1.43598	high
TCGA-A8-A0AD-01	1157	Alive	4.5209	6.57399	2.57298	2.37943	Tumor	BRCA	-1.46759	high
TCGA-E9-A3HO-01	1158	Alive	4.20752	7.351	3.83645	1.46777	Tumor	BRCA	-2.13084	high
TCGA-AR-A2LN-01	1161	Alive	4.48184	7.95952	3.10695	2.35533	Tumor	BRCA	-2.20985	high
TCGA-GM-A3NY-01	1162	Alive	3.88575	6.68084	3.77724	4.00372	Tumor	BRCA	-0.574957	high
TCGA-E2-A14Q-01	1163	Alive	4.34661	7.3443	3.2171	2.61065	Tumor	BRCA	-1.70557	high
TCGA-A7-A0CD-01	1165	Alive	4.14789	6.67683	2.82115	2.82263	Tumor	BRCA	-1.32521	high
TCGA-E9-A22B-01	1167	Alive	4.38317	7.11288	3.27486	2.50157	Tumor	BRCA	-1.59439	high
TCGA-E2-A14R-01	1174	Alive	3.95724	8.24404	3.83519	3.69447	Tumor	BRCA	-1.66001	high
TCGA-BH-A203-01	1174	Dead	4.67841	7.24344	3.13361	1.41209	Tumor	BRCA	-2.17826	high
TCGA-E2-A574-01	1179	Alive	4.4834	6.29594	1.29054	0.31465	Tumor	BRCA	-2.6063	low
TCGA-AR-A5QP-01	1185	Alive	4.78326	7.56574	2.62847	1.69424	Tumor	BRCA	-2.34655	high
TCGA-E9-A247-01	1186	Alive	4.2892	6.72917	2.60552	0.340784	Tumor	BRCA	-2.57405	low
TCGA-E9-A22A-01	1189	Alive	4.15932	8.27514	4.50484	1.88951	Tumor	BRCA	-2.34367	high
TCGA-BH-A0B4-01	1191	Alive	4.94204	7.44481	3.26823	2.85144	Tumor	BRCA	-1.53215	high
TCGA-A1-A0SN-01	1196	Alive	5.09968	7.64597	3.18046	3.20352	Tumor	BRCA	-1.48052	high
TCGA-AR-A2LO-01	1198	Alive	4.63275	8.11675	3.3791	3.43565	Tumor	BRCA	-1.69525	high
TCGA-BH-A0B3-01	1203	Alive	5.21051	8.45806	4.02048	3.0211	Tumor	BRCA	-1.84305	high
TCGA-E9-A1NC-01	1203	Alive	5.07382	9.07638	3.84468	2.89539	Tumor	BRCA	-2.35229	high
TCGA-A2-A3KD-01	1206	Alive	4.02907	6.84493	2.74382	2.95558	Tumor	BRCA	-1.40554	high
TCGA-E2-A572-01	1208	Alive	4.65875	7.67176	3.89661	6.56379	Tumor	BRCA	0.209524	high
TCGA-EW-A1IX-01	1208	Alive	4.91069	7.29924	3.11954	1.99998	Tumor	BRCA	-1.89247	high
TCGA-EW-A1P1-01	1210	Alive	5.18879	8.29554	3.56992	1.62269	Tumor	BRCA	-2.52717	low
TCGA-A8-A08Z-01	1217	Alive	5.00722	7.13952	3.19851	2.80146	Tumor	BRCA	-1.37315	high
TCGA-OL-A5RU-01	1219	Alive	4.00693	8.154	3.21545	2.73685	Tumor	BRCA	-2.20613	high
TCGA-OL-A6VR-01	1220	Alive	3.73057	6.94084	1.9429	2.75423	Tumor	BRCA	-1.81115	high
TCGA-E2-A10C-01	1220	Alive	3.50749	7.85833	4.44736	3.07119	Tumor	BRCA	-1.65215	high
TCGA-E9-A1RC-01	1224	Alive	4.50278	6.31344	1.70149	1.13726	Tumor	BRCA	-2.1188	high
TCGA-E2-A10A-01	1229	Alive	5.17305	6.78516	3.50248	0.96121	Tumor	BRCA	-1.93211	high
TCGA-EW-A1OZ-01	1229	Alive	4.61411	6.97996	3.05147	3.42839	Tumor	BRCA	-1.0813	high
TCGA-E9-A22H-01	1232	Alive	4.29192	6.78395	3.92453	2.03979	Tumor	BRCA	-1.47026	high
TCGA-AR-A2LQ-01	1233	Alive	4.81402	7.55154	2.77918	0.746267	Tumor	BRCA	-2.7496	low
TCGA-AC-A2FB-01	1234	Alive	4.0789	8.52891	4.33165	2.82461	Tumor	BRCA	-2.109	high
TCGA-AO-A12H-01	1234	Alive	3.998	7.12104	2.62936	2.45276	Tumor	BRCA	-1.85039	high
TCGA-E9-A22G-01	1239	Alive	4.3892	6.293	2.64001	1.5871	Tumor	BRCA	-1.68135	high
TCGA-E2-A14P-01	1246	Alive	4.6197	7.07917	2.70629	2.54907	Tumor	BRCA	-1.64735	high
TCGA-BH-A0H9-01	1247	Alive	4.72918	6.7381	2.78877	0.815408	Tumor	BRCA	-2.22782	high
TCGA-E9-A22D-01	1248	Alive	4.28492	9.20887	4.43218	1.95306	Tumor	BRCA	-2.88413	low
TCGA-EW-A1P0-01	1251	Alive	3.91472	6.51811	2.45974	2.53854	Tumor	BRCA	-1.49405	high
TCGA-E9-A1ND-01	1266	Alive	4.06508	8.77531	5.25871	2.61531	Tumor	BRCA	-2.13676	high
TCGA-E9-A22E-01	1269	Alive	5.23547	7.82314	3.25977	1.27921	Tumor	BRCA	-2.46796	low
TCGA-BH-A0C0-01	1270	Alive	4.2206	7.95361	4.60017	2.81984	Tumor	BRCA	-1.66519	high
TCGA-AR-A1AT-01	1272	Dead	4.78252	8.14347	6.07407	1.62233	Tumor	BRCA	-1.89381	high
TCGA-OL-A66K-01	1275	Dead	4.52315	6.65619	2.33445	4.12157	Tumor	BRCA	-0.741454	high
TCGA-A8-A095-01	1277	Alive	4.66718	6.76489	3.25249	2.22964	Tumor	BRCA	-1.46431	high
TCGA-E9-A228-01	1285	Alive	4.98428	6.58472	3.04987	3.46036	Tumor	BRCA	-0.755828	high
TCGA-BH-A1EU-01	1286	Dead	4.25139	8.01714	3.41197	0.601568	Tumor	BRCA	-3.0527	low
TCGA-BH-A0W5-01	1288	Alive	4.34012	8.13069	3.57285	2.7494	Tumor	BRCA	-2.03809	high
TCGA-A2-A25B-01	1291	Alive	4.86598	6.59033	2.36862	1.97581	Tumor	BRCA	-1.65881	high
TCGA-OL-A66L-01	1301	Alive	5.26357	8.02529	4.56159	2.91936	Tumor	BRCA	-1.48287	high
TCGA-A8-A07B-01	1308	Alive	4.17137	6.51473	2.20024	1.48682	Tumor	BRCA	-2.01314	high
TCGA-A8-A08X-01	1308	Alive	5.11626	7.54762	3.73717	3.20658	Tumor	BRCA	-1.27911	high
TCGA-E2-A105-01	1308	Alive	4.84522	6.59735	2.61869	4.88261	Tumor	BRCA	-0.212756	high
TCGA-D8-A1XW-01	1309	Alive	4.56086	8.5673	4.42013	0.962932	Tumor	BRCA	-2.9161	low
TCGA-E2-A1LL-01	1309	Alive	6.26739	6.80963	1.93598	0.960493	Tumor	BRCA	-2.13351	high
TCGA-E2-A14U-01	1318	Alive	3.83648	7.18	2.49062	2.79934	Tumor	BRCA	-1.78379	high
TCGA-A1-A0SE-01	1321	Alive	4.9976	6.94295	2.73869	3.0081	Tumor	BRCA	-1.26723	high
TCGA-BH-A0BF-01	1324	Dead	4.80557	8.40187	4.85549	2.0647	Tumor	BRCA	-2.13536	high
TCGA-E2-A3DX-01	1325	Alive	4.64295	8.36144	3.3511	2.21136	Tumor	BRCA	-2.43783	high
TCGA-B6-A1KC-01	1326	Alive	3.42302	5.61247	2.04054	0.391533	Tumor	BRCA	-2.1558	high
TCGA-GM-A3XG-01	1330	Alive	4.06303	7.35187	2.18794	2.36458	Tumor	BRCA	-2.13132	high
TCGA-A2-A0SY-01	1347	Alive	4.63605	7.62765	2.83904	1.61274	Tumor	BRCA	-2.39879	high
TCGA-AO-A03V-01	1351	Alive	5.64274	7.6281	3.38407	1.35841	Tumor	BRCA	-2.20577	high
TCGA-E2-A14O-01	1359	Alive	3.94434	6.10637	2.96926	2.70851	Tumor	BRCA	-1.02861	high
TCGA-BH-A0E7-01	1363	Alive	4.16614	6.33584	2.00687	0.310048	Tumor	BRCA	-2.51501	low
TCGA-BH-A0W7-01	1363	Alive	5.09759	8.2177	4.61651	2.33836	Tumor	BRCA	-1.89644	high
TCGA-A2-A0SW-01	1365	Dead	3.86569	8.14217	3.70382	2.84501	Tumor	BRCA	-2.05294	high
TCGA-E9-A1RA-01	1369	Alive	4.70013	6.75195	3.28116	2.89515	Tumor	BRCA	-1.12446	high
TCGA-A8-A09I-01	1371	Alive	5.20181	7.93355	4.5029	2.69395	Tumor	BRCA	-1.55983	high
TCGA-A8-A07Z-01	1371	Alive	4.56549	7.52634	4.06814	3.11618	Tumor	BRCA	-1.32771	high
TCGA-BH-A1FM-01	1388	Dead	4.06398	5.72658	1.70174	0.244487	Tumor	BRCA	-2.26387	high
TCGA-BH-A0C1-01	1411	Dead	5.0371	7.44208	3.49457	1.01494	Tumor	BRCA	-2.33793	high
TCGA-E9-A1RH-01	1417	Alive	3.96078	6.81029	1.75853	0.397786	Tumor	BRCA	-2.86342	low
TCGA-E2-A109-01	1417	Alive	4.86438	7.06571	2.71006	3.69278	Tumor	BRCA	-1.0459	high
TCGA-E9-A1RE-01	1419	Alive	4.32307	6.2891	1.60542	1.23659	Tumor	BRCA	-2.11215	high
TCGA-PE-A5DC-01	1430	Dead	5.09678	7.42289	3.75575	1.26878	Tumor	BRCA	-2.12974	high
TCGA-E2-A14N-01	1434	Alive	4.30975	6.69128	4.82152	0.79297	Tumor	BRCA	-1.78774	high
TCGA-A1-A0SH-01	1437	Alive	4.97886	6.85886	1.8049	0.559046	Tumor	BRCA	-2.62094	low
TCGA-A2-A3XX-01	1439	Dead	4.64182	7.90247	2.80916	2.73378	Tumor	BRCA	-2.03735	high
TCGA-3C-AALK-01	1448	Alive	4.75501	7.08564	2.95887	3.36607	Tumor	BRCA	-1.17357	high
TCGA-E9-A1RI-01	1449	Alive	4.37353	6.92344	3.08755	1.30935	Tumor	BRCA	-2.09648	high
TCGA-D8-A27K-01	1461	Alive	4.45762	6.90322	2.92058	1.82571	Tumor	BRCA	-1.86227	high
TCGA-A1-A0SF-01	1463	Alive	4.13135	7.95182	2.5254	3.25037	Tumor	BRCA	-1.98186	high
TCGA-E9-A1R7-01	1467	Alive	4.28574	6.10375	1.5432	3.3211	Tumor	BRCA	-1.02095	high
TCGA-A2-A0CO-01	1468	Dead	4.4228	8.60167	4.41527	4.1423	Tumor	BRCA	-1.43988	high
TCGA-5L-AAT1-01	1471	Alive	5.08097	9.14359	4.33072	2.89647	Tumor	BRCA	-2.27293	high
TCGA-3C-AALJ-01	1474	Alive	5.01533	7.58519	4.37741	3.79773	Tumor	BRCA	-0.880479	high
TCGA-A2-A0YL-01	1474	Alive	4.95714	7.50737	3.48615	2.43954	Tumor	BRCA	-1.71204	high
TCGA-C8-A12Y-01	1476	Alive	4.48968	7.63133	4.70223	2.86193	Tumor	BRCA	-1.37273	high
TCGA-5L-AAT0-01	1477	Alive	5.16087	7.97744	3.51128	3.23289	Tumor	BRCA	-1.57881	high
TCGA-A8-A09E-01	1492	Alive	4.98064	7.04191	3.33813	4.68999	Tumor	BRCA	-0.378602	high
TCGA-A2-A0YI-01	1505	Alive	4.35771	7.76653	3.61918	0.574587	Tumor	BRCA	-2.84116	low
TCGA-BH-A1EX-01	1508	Dead	4.45579	7.19269	2.91575	0.953365	Tumor	BRCA	-2.46031	low
TCGA-A2-A0T3-01	1516	Alive	4.33315	6.19107	1.80542	2.72927	Tumor	BRCA	-1.28564	high
TCGA-BH-A0BV-01	1519	Alive	5.01184	7.60792	3.78689	3.19676	Tumor	BRCA	-1.32768	high
TCGA-A8-A09D-01	1522	Alive	4.82099	7.55511	3.6373	3.18159	Tumor	BRCA	-1.37346	high
TCGA-E2-A1LG-01	1523	Alive	3.43034	8.20179	1.93248	1.14166	Tumor	BRCA	-3.4182	low
TCGA-AO-A0JI-01	1528	Alive	4.34565	6.7168	1.60571	3.42576	Tumor	BRCA	-1.32271	high
TCGA-A2-A3XZ-01	1532	Alive	4.77252	7.91711	4.07954	2.85766	Tumor	BRCA	-1.65239	high
TCGA-A2-A0SX-01	1534	Alive	4.59046	8.16275	4.23102	2.45478	Tumor	BRCA	-1.9927	high
TCGA-A2-A0YF-01	1535	Alive	4.08414	6.4754	3.3349	0.220923	Tumor	BRCA	-2.33344	high
TCGA-AO-A0JB-01	1542	Alive	4.48898	6.8179	2.89803	5.21588	Tumor	BRCA	-0.184972	high
TCGA-BH-A0HY-01	1545	Alive	5.22304	6.74067	2.87197	0.713818	Tumor	BRCA	-2.16857	high
TCGA-A2-A3Y0-01	1546	Alive	4.11847	8.30945	3.38109	3.04251	Tumor	BRCA	-2.09483	high
TCGA-AO-A0JC-01	1547	Alive	2.31839	9.66669	4.77978	3.41748	Tumor	BRCA	-2.73462	low
TCGA-AR-A24K-01	1548	Alive	4.00484	4.86079	1.29273	3.29061	Tumor	BRCA	-0.381115	high
TCGA-AR-A24W-01	1550	Alive	3.81048	7.15698	1.95431	1.89612	Tumor	BRCA	-2.33841	high
TCGA-BH-A18V-01	1556	Dead	5.35543	8.11646	3.39566	1.31294	Tumor	BRCA	-2.57774	low
TCGA-BH-A18V-06	1556	Dead	3.98241	9.5788	4.26515	4.28192	Tumor	BRCA	-2.09178	high
TCGA-BH-A0HW-01	1561	Alive	3.93127	6.25367	1.54672	3.70848	Tumor	BRCA	-0.990902	high
TCGA-BH-A18U-01	1563	Dead	3.96833	7.23795	2.99722	0.666814	Tumor	BRCA	-2.69359	low
TCGA-E2-A15T-01	1563	Alive	4.42425	5.54174	1.56827	1.66523	Tumor	BRCA	-1.43672	high
TCGA-BH-A0B8-01	1569	Alive	4.07603	6.18691	2.75592	3.72945	Tumor	BRCA	-0.617498	high
TCGA-BH-A0B9-01	1572	Alive	3.75972	7.76075	3.25458	2.111	Tumor	BRCA	-2.29858	high
TCGA-AO-A0J4-01	1587	Alive	4.59916	8.06183	2.93856	3.40373	Tumor	BRCA	-1.79061	high
TCGA-A2-A259-01	1596	Alive	4.28172	7.43032	2.43606	2.56655	Tumor	BRCA	-1.98268	high
TCGA-E2-A1LS-01	1604	Alive	3.9996	5.87415	0.977786	0.0881595	Tumor	BRCA	-2.61865	low
TCGA-EW-A2FS-01	1604	Alive	4.04876	7.53398	3.08646	2.53911	Tumor	BRCA	-1.94258	high
TCGA-EW-A1P3-01	1611	Alive	4.02645	7.1848	3.10247	2.68659	Tumor	BRCA	-1.65669	high
TCGA-BH-A0HA-01	1611	Alive	5.07846	8.22041	4.6006	2.40908	Tumor	BRCA	-1.87158	high
TCGA-WT-AB41-01	1611	Alive	4.17344	9.1438	5.32028	3.9594	Tumor	BRCA	-1.68527	high
TCGA-D8-A1JG-01	1612	Alive	4.01897	9.02427	3.97626	1.39309	Tumor	BRCA	-3.19826	low
TCGA-AO-A0J9-01	1613	Alive	3.61341	7.8346	4.40523	1.49914	Tumor	BRCA	-2.38202	high
TCGA-A8-A06T-01	1614	Alive	4.03083	7.90711	2.80786	2.01892	Tumor	BRCA	-2.49338	low
TCGA-A2-A0CZ-01	1616	Alive	5.43175	7.94524	3.01365	2.79689	Tumor	BRCA	-1.84081	high
TCGA-BH-A0H5-01	1620	Alive	3.64254	9.42893	4.40834	2.59247	Tumor	BRCA	-2.83524	low
TCGA-E2-A1B0-01	1631	Alive	5.263	6.83269	3.23931	2.39721	Tumor	BRCA	-1.3215	high
TCGA-AO-A12G-01	1639	Alive	4.65462	6.92369	2.53253	3.28221	Tumor	BRCA	-1.23639	high
TCGA-E2-A15J-01	1640	Alive	4.26124	5.90636	2.82174	4.86935	Tumor	BRCA	0.151286	high
TCGA-A8-A076-01	1642	Alive	4.8845	6.98305	3.07183	0.971058	Tumor	BRCA	-2.20695	high
TCGA-BH-A1FR-01	1642	Dead	4.41927	6.85087	3.22145	0.855793	Tumor	BRCA	-2.22803	high
TCGA-BH-A0DO-01	1644	Alive	4.0191	6.83907	2.69925	1.06732	Tumor	BRCA	-2.31948	high
TCGA-E2-A1L6-01	1648	Alive	4.41164	6.99887	3.42327	0.400906	Tumor	BRCA	-2.48924	low
TCGA-AR-A2LK-01	1649	Dead	4.54912	6.52416	2.61564	1.7223	Tumor	BRCA	-1.73622	high
TCGA-A2-A0SU-01	1662	Alive	4.58317	7.42117	2.54895	2.13334	Tumor	BRCA	-2.10257	high
TCGA-EW-A2FR-01	1673	Alive	5.5664	7.39004	2.93062	1.22215	Tumor	BRCA	-2.24907	high
TCGA-BH-A1FL-01	1673	Dead	4.63572	6.62626	2.55806	2.62981	Tumor	BRCA	-1.36277	high
TCGA-A2-A0CY-01	1673	Alive	4.40421	5.73699	4.04146	3.38894	Tumor	BRCA	-0.129241	high
TCGA-D8-A1XO-01	1682	Alive	4.26728	7.19452	2.75919	1.24586	Tumor	BRCA	-2.39364	high
TCGA-AO-A0JL-01	1683	Alive	4.1912	6.6984	2.51729	4.42764	Tumor	BRCA	-0.635975	high
TCGA-A2-A04X-01	1686	Alive	3.82219	9.02787	4.32097	2.03107	Tumor	BRCA	-2.8459	low
TCGA-D8-A1JB-01	1688	Alive	4.58174	8.53964	3.38223	1.37366	Tumor	BRCA	-2.95257	low
TCGA-BH-A1FU-01	1688	Dead	5.30115	7.55512	2.9313	1.48739	Tumor	BRCA	-2.27148	high
TCGA-E2-A15I-01	1692	Alive	4.09509	7.13906	3.08914	1.18102	Tumor	BRCA	-2.34081	high
TCGA-BH-A18Q-01	1692	Dead	4.1903	8.54021	3.2506	1.26817	Tumor	BRCA	-3.10636	low
TCGA-BH-A1EW-01	1694	Dead	4.81265	7.72301	3.72262	3.19382	Tumor	BRCA	-1.45175	high
TCGA-AR-A0TY-01	1699	Dead	5.6734	7.04578	1.8122	4.83803	Tumor	BRCA	-0.558588	high
TCGA-A2-A3XW-01	1712	Alive	4.2989	8.89168	4.18707	4.96098	Tumor	BRCA	-1.30464	high
TCGA-D8-A13Y-01	1728	Alive	5.0541	5.87795	1.65423	3.00988	Tumor	BRCA	-0.864948	high
TCGA-A2-A0CX-01	1728	Alive	4.7316	7.35864	4.49736	3.09585	Tumor	BRCA	-1.09896	high
TCGA-E2-A15R-01	1732	Alive	4.49181	4.94762	1.44893	3.79403	Tumor	BRCA	-0.0672675	high
TCGA-AR-A2LR-01	1742	Alive	5.20749	6.87026	2.71528	3.32754	Tumor	BRCA	-1.03717	high
TCGA-BH-A208-01	1759	Dead	4.91105	7.29547	2.9782	0.465981	Tumor	BRCA	-2.65976	low
TCGA-OL-A5D7-01	1780	Alive	4.29343	8.06624	4.20785	4.56452	Tumor	BRCA	-0.981515	high
TCGA-B6-A0X7-01	1781	Dead	4.1944	7.40268	3.08423	3.00361	Tumor	BRCA	-1.61328	high
TCGA-OL-A5DA-01	1783	Alive	4.88516	7.82704	3.17459	3.59834	Tumor	BRCA	-1.44314	high
TCGA-AO-A03U-01	1793	Dead	4.45247	8.28538	3.86056	2.09848	Tumor	BRCA	-2.35467	high
TCGA-E2-A1IK-01	1800	Alive	3.9221	7.86746	3.79127	2.41343	Tumor	BRCA	-2.05875	high
TCGA-GM-A2D9-01	1812	Dead	3.89149	7.19937	3.94439	4.74638	Tumor	BRCA	-0.496874	high
TCGA-BH-A0AV-01	1820	Alive	5.52835	7.02366	2.23637	0.594721	Tumor	BRCA	-2.50064	low
TCGA-E2-A1L7-01	1836	Alive	4.60516	8.29043	3.70707	3.14459	Tumor	BRCA	-1.86652	high
TCGA-AO-A12F-01	1842	Alive	4.15822	6.35869	2.13845	0.366724	Tumor	BRCA	-2.47116	low
TCGA-A2-A1FX-01	1847	Alive	4.37884	7.35023	3.45358	1.77587	Tumor	BRCA	-2.04553	high
TCGA-AC-A2FG-01	1853	Alive	4.02161	7.49455	2.52508	2.6807	Tumor	BRCA	-1.99275	high
TCGA-E2-A1IO-01	1855	Alive	5.49923	7.45889	2.76418	2.04135	Tumor	BRCA	-1.95185	high
TCGA-AR-A1AV-01	1864	Alive	4.73053	6.61143	2.22091	0.758626	Tumor	BRCA	-2.31571	high
TCGA-AO-A03M-01	1866	Alive	4.53837	8.73762	4.15285	1.70696	Tumor	BRCA	-2.7341	low
TCGA-BH-A0BG-01	1871	Alive	4.15802	9.03948	4.29573	1.92531	Tumor	BRCA	-2.84929	low
TCGA-A2-A0D3-01	1873	Alive	3.52111	7.12296	2.74443	3.4528	Tumor	BRCA	-1.43028	high
TCGA-BH-A0BM-01	1876	Alive	3.41585	7.3457	2.51462	2.47877	Tumor	BRCA	-2.10965	high
TCGA-AO-A1KQ-01	1882	Alive	4.5353	7.32519	3.78382	2.54157	Tumor	BRCA	-1.55408	high
TCGA-A2-A0EW-01	1884	Dead	4.12317	8.04774	3.52905	1.0559	Tumor	BRCA	-2.84834	low
TCGA-AO-A0JJ-01	1887	Alive	4.13874	8.11793	3.66769	3.47745	Tumor	BRCA	-1.69448	high
TCGA-HN-A2OB-01	1900	Dead	5.15479	7.16897	2.76106	2.25582	Tumor	BRCA	-1.73324	high
TCGA-BH-A0AU-01	1914	Alive	4.89714	7.26176	2.86013	1.69034	Tumor	BRCA	-2.08369	high
TCGA-BH-A0AZ-01	1919	Alive	5.14869	7.49393	2.78938	2.93203	Tumor	BRCA	-1.60376	high
TCGA-A2-A04V-01	1920	Dead	4.62662	6.35002	2.59996	1.44233	Tumor	BRCA	-1.75283	high
TCGA-A2-A0EY-01	1925	Alive	4.68742	7.1282	2.92542	0.733788	Tumor	BRCA	-2.48158	low
TCGA-BH-A0EI-01	1926	Alive	4.87617	6.36167	1.8184	2.55785	Tumor	BRCA	-1.37177	high
TCGA-BH-A1FJ-01	1927	Dead	4.15954	6.41962	3.65278	3.8937	Tumor	BRCA	-0.447638	high
TCGA-BH-A0H3-01	1928	Alive	4.91906	7.37659	3.11181	2.52603	Tumor	BRCA	-1.68847	high
TCGA-AR-A2LM-01	1935	Alive	4.92127	7.15411	2.47606	2.65062	Tumor	BRCA	-1.64683	high
TCGA-E2-A150-01	1935	Alive	4.94912	8.64452	3.7389	1.89108	Tumor	BRCA	-2.61565	low
TCGA-PE-A5DD-01	1953	Alive	5.10059	7.67933	3.69771	1.59511	Tumor	BRCA	-2.14502	high
TCGA-AR-A0TX-01	1972	Alive	4.0082	8.5731	4.51103	2.15134	Tumor	BRCA	-2.42771	high
TCGA-AO-A0JF-01	1980	Alive	4.43592	7.75556	2.89945	2.63452	Tumor	BRCA	-2.00938	high
TCGA-AR-A0U0-01	1988	Alive	3.4784	8.98996	5.39535	1.5443	Tumor	BRCA	-2.8548	low
TCGA-B6-A0IE-01	1993	Dead	4.16229	6.95673	2.60467	4.25477	Tumor	BRCA	-0.86194	high
TCGA-OL-A66J-01	1996	Alive	4.83032	7.30898	3.08092	1.4826	Tumor	BRCA	-2.17036	high
TCGA-BH-A18S-01	2009	Dead	3.49929	6.05282	2.29315	4.1516	Tumor	BRCA	-0.549942	high
TCGA-AR-A2LL-01	2012	Alive	4.62716	6.85287	3.39073	0.930547	Tumor	BRCA	-2.11446	high
TCGA-GM-A3XN-01	2019	Alive	4.85964	7.9325	4.28589	2.48718	Tumor	BRCA	-1.77316	high
TCGA-AO-A03N-01	2031	Alive	3.86941	6.11541	2.45539	1.5199	Tumor	BRCA	-1.74309	high
TCGA-V7-A7HQ-01	2033	Alive	4.97069	6.79541	2.93611	3.50839	Tumor	BRCA	-0.893036	high
TCGA-BH-A0DG-01	2041	Alive	5.00127	7.4165	4.02583	1.67067	Tumor	BRCA	-1.88434	high
TCGA-A2-A0D0-01	2048	Alive	5.06133	7.21629	2.96639	4.28224	Tumor	BRCA	-0.757971	high
TCGA-BH-A0DV-01	2064	Alive	4.96831	7.98328	3.15306	2.01667	Tumor	BRCA	-2.28768	high
TCGA-B6-A408-01	2072	Alive	4.24223	7.91547	4.3221	5.01883	Tumor	BRCA	-0.652113	high
TCGA-B6-A0RG-01	2082	Alive	5.24724	5.92188	2.42369	1.65489	Tumor	BRCA	-1.31808	high
TCGA-AO-A03R-01	2091	Alive	3.2308	7.2572	2.83645	5.71335	Tumor	BRCA	-0.459704	high
TCGA-B6-A0X5-01	2097	Dead	4.04829	6.00126	2.80035	5.15236	Tumor	BRCA	0.184696	high
TCGA-GM-A3XL-01	2108	Alive	4.78575	7.8022	4.05797	3.78616	Tumor	BRCA	-1.1395	high
TCGA-E2-A14Y-01	2109	Alive	4.16654	6.91266	3.32083	0.86081	Tumor	BRCA	-2.28502	high
TCGA-AO-A03T-01	2124	Alive	3.47248	7.96284	2.97886	3.63937	Tumor	BRCA	-1.81017	high
TCGA-BH-A1EN-01	2127	Dead	4.05262	6.04903	1.94852	0.0584958	Tumor	BRCA	-2.49347	low
TCGA-E2-A152-01	2128	Alive	5.09235	6.98786	3.10704	0.669202	Tumor	BRCA	-2.30842	high
TCGA-BH-A0B5-01	2136	Alive	4.81069	7.41279	3.95222	1.44776	Tumor	BRCA	-2.04129	high
TCGA-E2-A1IG-01	2140	Alive	5.05901	6.97019	2.85374	2.05952	Tumor	BRCA	-1.69932	high
TCGA-AO-A12E-01	2142	Alive	4.16457	7.42122	4.02199	0.875605	Tumor	BRCA	-2.42022	high
TCGA-GM-A2DF-01	2155	Alive	3.80278	7.82083	3.67148	4.73792	Tumor	BRCA	-0.966986	high
TCGA-BH-A0DX-01	2156	Alive	5.04539	7.59742	4.19036	2.46532	Tumor	BRCA	-1.56687	high
TCGA-AR-A255-01	2161	Alive	4.85014	7.59944	4.61709	1.74638	Tumor	BRCA	-1.84339	high
TCGA-B6-A40C-01	2164	Alive	4.64254	7.3198	3.47896	5.1531	Tumor	BRCA	-0.354608	high
TCGA-AO-A0JM-01	2184	Alive	5.84076	7.41016	3.42398	2.75521	Tumor	BRCA	-1.35653	high
TCGA-A2-A0ES-01	2190	Alive	4.36334	7.64288	3.03616	1.33763	Tumor	BRCA	-2.54099	low
TCGA-AO-A0JD-01	2190	Alive	4.84375	7.0449	3.92961	2.66173	Tumor	BRCA	-1.23228	high
TCGA-GM-A4E0-01	2191	Alive	3.9441	9.11853	4.18448	1.296	Tumor	BRCA	-3.26545	low
TCGA-BH-A1FN-01	2192	Dead	4.71012	6.99887	3.12128	1.44683	Tumor	BRCA	-2.00809	high
TCGA-GM-A2DH-01	2193	Alive	4.71803	7.9172	4.2349	2.73245	Tumor	BRCA	-1.68425	high
TCGA-BH-A0BO-01	2197	Alive	4.85708	7.83345	2.83672	2.49186	Tumor	BRCA	-2.0651	high
TCGA-BH-A18M-01	2207	Dead	4.76688	7.6788	3.70404	1.28821	Tumor	BRCA	-2.35046	high
TCGA-AC-A2BK-01	2222	Alive	3.67739	7.04793	0.970956	0.346052	Tumor	BRCA	-3.27872	low
TCGA-AR-A5QM-01	2231	Alive	5.20755	7.64938	3.90749	2.63048	Tumor	BRCA	-1.55975	high
TCGA-B6-A1KI-01	2236	Alive	3.99943	6.98075	3.44744	3.83263	Tumor	BRCA	-0.902101	high
TCGA-E2-A1L8-01	2240	Alive	3.95613	6.62219	3.11568	2.39442	Tumor	BRCA	-1.45922	high
TCGA-A2-A04T-01	2246	Alive	5.0726	7.07357	3.05218	1.61639	Tumor	BRCA	-1.92438	high
TCGA-AC-A23G-01	2248	Alive	5.48407	7.87254	3.48998	3.91064	Tumor	BRCA	-1.13622	high
TCGA-BH-A0BQ-01	2255	Alive	4.87887	7.53449	3.32758	3.41862	Tumor	BRCA	-1.31255	high
TCGA-BH-A0BZ-01	2255	Alive	4.69443	8.78875	4.32953	2.47362	Tumor	BRCA	-2.32682	high
TCGA-AC-A2FO-01	2255	Alive	4.23964	8.25039	3.17248	3.43944	Tumor	BRCA	-1.8974	high
TCGA-A2-A0ER-01	2263	Alive	3.73423	6.29458	2.05198	1.31183	Tumor	BRCA	-2.07645	high
TCGA-BH-A1FE-06	2273	Dead	5.05342	8.08589	2.80715	0.234899	Tumor	BRCA	-3.27408	low
TCGA-BH-A1FE-01	2273	Dead	5.00111	7.2761	3.50362	0.815715	Tumor	BRCA	-2.33533	high
TCGA-BH-A0BL-01	2278	Alive	4.97675	7.92247	3.51133	2.93464	Tumor	BRCA	-1.72105	high
TCGA-B6-A402-01	2281	Alive	3.91411	6.41566	1.99348	2.03215	Tumor	BRCA	-1.78779	high
TCGA-GM-A2DD-01	2282	Alive	4.68565	8.48778	4.35189	2.60421	Tumor	BRCA	-2.07475	high
TCGA-AR-A0TV-01	2288	Alive	4.07939	7.55037	3.02146	5.38022	Tumor	BRCA	-0.60163	high
TCGA-A2-A0CT-01	2289	Alive	3.60637	6.54306	2.11581	2.50228	Tumor	BRCA	-1.66667	high
TCGA-BH-A0BP-01	2296	Dead	5.38439	7.3471	3.37495	0.948982	Tumor	BRCA	-2.27756	high
TCGA-E2-A1LB-01	2306	Alive	3.91997	6.92957	2.38155	0.735199	Tumor	BRCA	-2.63012	low
TCGA-E2-A14T-01	2311	Alive	4.52884	6.69255	3.04453	1.79812	Tumor	BRCA	-1.70238	high
TCGA-E2-A1AZ-01	2329	Alive	4.58044	7.54082	3.66565	1.87108	Tumor	BRCA	-2.02912	high
TCGA-BH-A0BR-01	2330	Alive	5.30596	7.71757	3.41329	3.77229	Tumor	BRCA	-1.15788	high
TCGA-AO-A0JE-01	2335	Alive	5.05242	8.10014	4.34828	1.87056	Tumor	BRCA	-2.12195	high
TCGA-A2-A0CS-01	2348	Dead	4.62919	6.88195	3.46398	2.66515	Tumor	BRCA	-1.28288	high
TCGA-B6-A0I1-01	2361	Dead	4.54852	8.15115	3.27118	4.72515	Tumor	BRCA	-1.14018	high
TCGA-E2-A1IE-01	2362	Alive	4.73736	5.92098	1.79619	2.66245	Tumor	BRCA	-1.08039	high
TCGA-BH-A0BT-01	2365	Alive	3.83277	8.06396	2.905	1.76888	Tumor	BRCA	-2.7219	low
TCGA-BH-A0BW-01	2371	Alive	5.18071	9.32643	5.14735	2.54538	Tumor	BRCA	-2.33598	high
TCGA-AO-A12C-01	2372	Alive	4.87136	6.62921	2.01819	0.857281	Tumor	BRCA	-2.30361	high
TCGA-BH-A0DE-01	2372	Alive	4.68999	7.70288	3.32281	1.9291	Tumor	BRCA	-2.16541	high
TCGA-B6-A0RM-01	2373	Dead	3.61082	6.06084	1.99287	2.31102	Tumor	BRCA	-1.49026	high
TCGA-BH-A0DL-01	2381	Alive	4.19341	8.23822	3.7127	2.53167	Tumor	BRCA	-2.20098	high
TCGA-AR-A1AJ-01	2383	Alive	4.66714	8.63791	5.73389	3.2488	Tumor	BRCA	-1.52344	high
TCGA-A2-A04Q-01	2385	Alive	4.37729	8.96227	5.05917	2.5458	Tumor	BRCA	-2.27785	high
TCGA-BH-A0DT-01	2403	Alive	4.4872	7.31808	3.28162	3.06689	Tumor	BRCA	-1.4296	high
TCGA-GM-A2DB-01	2406	Alive	4.53177	7.13813	4.37168	2.60642	Tumor	BRCA	-1.26436	high
TCGA-B6-A0WV-01	2417	Dead	4.1427	5.88843	1.39482	1.06967	Tumor	BRCA	-2.02919	high
TCGA-A2-A0EQ-01	2426	Alive	4.21998	8.71866	4.18035	1.82459	Tumor	BRCA	-2.71678	low
TCGA-A2-A0EO-01	2442	Alive	4.60215	7.49011	2.86356	1.36149	Tumor	BRCA	-2.4345	high
TCGA-AO-A03L-01	2442	Alive	5.06955	7.30844	3.93462	1.25192	Tumor	BRCA	-2.02837	high
TCGA-B6-A0RL-01	2469	Dead	4.3094	6.32352	2.23599	2.44411	Tumor	BRCA	-1.40282	high
TCGA-BH-A0B0-01	2477	Alive	4.68448	8.53935	3.75011	2.44699	Tumor	BRCA	-2.32944	high
TCGA-AO-A03O-01	2483	Dead	4.12558	7.94953	3.8763	1.32456	Tumor	BRCA	-2.57358	low
TCGA-BH-A0B6-01	2483	Alive	4.28073	9.89961	4.77391	3.14882	Tumor	BRCA	-2.65417	low
TCGA-BH-A0DD-01	2486	Alive	4.71849	7.00949	2.79645	1.51036	Tumor	BRCA	-2.06221	high
TCGA-BH-A0E9-01	2489	Alive	4.38963	7.41075	3.00845	1.92107	Tumor	BRCA	-2.12031	high
TCGA-AO-A1KR-01	2513	Alive	3.95372	7.29613	5.70845	3.52773	Tumor	BRCA	-0.697382	high
TCGA-AO-A12D-01	2515	Alive	4.46849	8.43503	4.5354	1.75065	Tumor	BRCA	-2.44552	high
TCGA-BH-A1ET-01	2520	Dead	4.04669	6.67959	2.93307	2.15686	Tumor	BRCA	-1.63681	high
TCGA-BH-A204-01	2534	Dead	4.35369	5.13507	1.19369	1.29001	Tumor	BRCA	-1.47019	high
TCGA-GM-A2DC-01	2535	Alive	3.32115	6.49037	2.22006	2.84479	Tumor	BRCA	-1.49603	high
TCGA-E2-A106-01	2541	Alive	5.00824	7.35346	2.66607	1.04605	Tumor	BRCA	-2.47643	low
TCGA-AR-A0U2-01	2551	Dead	4.97253	6.63818	2.49831	2.04462	Tumor	BRCA	-1.60436	high
TCGA-AR-A0TS-01	2558	Alive	5.12862	8.41859	3.99057	1.22779	Tumor	BRCA	-2.70015	low
TCGA-BH-A0B7-01	2559	Alive	5.23843	7.77917	3.44359	1.68891	Tumor	BRCA	-2.19897	high
TCGA-B6-A0IN-01	2573	Dead	4.25149	8.13639	3.65482	0.794265	Tumor	BRCA	-2.97442	low
TCGA-GM-A2DI-01	2590	Alive	4.69146	8.82854	4.22967	2.42657	Tumor	BRCA	-2.39888	high
TCGA-GM-A2DO-01	2596	Alive	3.21743	8.88241	5.05155	4.07828	Tumor	BRCA	-1.7055	high
TCGA-B6-A401-01	2596	Alive	4.33912	7.33393	3.50206	5.1992	Tumor	BRCA	-0.390352	high
TCGA-AR-A254-01	2605	Alive	4.45249	7.43325	3.46796	2.34894	Tumor	BRCA	-1.8053	high
TCGA-AR-A1AO-01	2618	Alive	5.07216	8.60199	4.9427	3.43562	Tumor	BRCA	-1.53235	high
TCGA-AR-A1AX-01	2629	Alive	4.61498	8.42601	4.36803	2.06966	Tumor	BRCA	-2.30162	high
TCGA-AR-A1AW-01	2632	Alive	3.46062	9.15228	4.53984	2.1148	Tumor	BRCA	-2.89418	low
TCGA-AR-A2LJ-01	2632	Alive	5.37077	8.22542	4.68223	2.52663	Tumor	BRCA	-1.74558	high
TCGA-AC-A2FE-01	2636	Dead	4.78653	8.43263	4.75881	2.11158	Tumor	BRCA	-2.15897	high
TCGA-PE-A5DE-01	2645	Alive	4.37494	9.27836	4.57683	3.26832	Tumor	BRCA	-2.24506	high
TCGA-GM-A2DK-01	2645	Alive	5.86826	8.06006	4.20513	4.05925	Tumor	BRCA	-0.936191	high
TCGA-AC-A2FK-01	2650	Alive	3.77004	8.04128	2.58337	2.0722	Tumor	BRCA	-2.65263	low
TCGA-E2-A1B1-01	2653	Alive	4.3786	8.48235	3.98857	1.2895	Tumor	BRCA	-2.84579	low
TCGA-A2-A04U-01	2654	Alive	4.42754	6.23671	2.30198	2.93236	Tumor	BRCA	-1.07785	high
TCGA-A2-A0CQ-01	2695	Alive	3.60009	6.83055	3.89134	2.82399	Tumor	BRCA	-1.25623	high
TCGA-AR-A250-01	2707	Alive	4.84339	7.50199	3.03884	1.71391	Tumor	BRCA	-2.18648	high
TCGA-BH-A0C3-01	2709	Alive	4.81858	7.94818	3.28499	3.41711	Tumor	BRCA	-1.58968	high
TCGA-BH-A1F5-01	2712	Dead	3.71415	5.08231	1.79998	1.33877	Tumor	BRCA	-1.38131	high
TCGA-B6-A0RT-01	2721	Alive	3.60402	9.1218	4.78568	4.04208	Tumor	BRCA	-1.86577	high
TCGA-AC-A2FF-01	2759	Alive	4.44615	8.21259	3.45267	0.982721	Tumor	BRCA	-2.94545	low
TCGA-BH-A18K-01	2763	Dead	4.66322	6.64858	3.08064	0.664709	Tumor	BRCA	-2.18528	high
TCGA-BH-A0C7-01	2767	Alive	4.82888	7.31922	4.1518	2.25957	Tumor	BRCA	-1.54244	high
TCGA-A2-A3XT-01	2770	Alive	4.85779	7.81458	4.15663	4.7369	Tumor	BRCA	-0.654385	high
TCGA-BH-A1EO-01	2798	Dead	4.94033	7.06151	2.93285	0.990681	Tumor	BRCA	-2.26987	high
TCGA-A2-A0CP-01	2813	Alive	4.7616	7.46746	2.83159	2.40872	Tumor	BRCA	-1.89774	high
TCGA-AR-A252-01	2838	Alive	4.37538	8.37957	3.85984	1.18548	Tumor	BRCA	-2.86435	low
TCGA-AR-A256-01	2854	Dead	4.40802	6.54202	2.96125	0.475076	Tumor	BRCA	-2.28574	high
TCGA-AR-A1AP-01	2856	Alive	4.58497	7.34357	3.32838	1.73785	Tumor	BRCA	-2.05308	high
TCGA-AR-A24L-01	2866	Dead	4.85261	6.40468	2.37867	0.262768	Tumor	BRCA	-2.36516	high
TCGA-AR-A1AU-01	2868	Alive	5.1181	7.28404	2.57707	1.30033	Tumor	BRCA	-2.31373	high
TCGA-AO-A03P-01	2911	Dead	4.64796	7.15719	2.26774	2.74523	Tumor	BRCA	-1.70373	high
TCGA-AR-A1AN-01	2920	Alive	5.1783	6.89658	3.04579	3.34037	Tumor	BRCA	-0.971606	high
TCGA-AO-A1KP-01	2953	Alive	3.38166	5.50208	1.43923	1.76952	Tumor	BRCA	-1.5821	high
TCGA-B6-A0IH-01	2965	Dead	5.03648	8.00361	3.74594	1.07166	Tumor	BRCA	-2.59559	low
TCGA-BH-A1F6-01	2965	Dead	4.66494	7.68711	4.14345	0.986115	Tumor	BRCA	-2.41117	high
TCGA-B6-A0WS-01	2965	Dead	4.55364	7.73902	4.12446	3.08905	Tumor	BRCA	-1.46021	high
TCGA-AR-A1AL-01	2971	Alive	4.35729	7.30269	2.73135	0.590672	Tumor	BRCA	-2.76487	low
TCGA-AR-A24S-01	2976	Alive	4.78724	7.22012	4.18384	0.923619	Tumor	BRCA	-2.12118	high
TCGA-AO-A12B-01	2989	Alive	3.54623	6.29488	3.1521	4.97192	Tumor	BRCA	-0.0873491	high
TCGA-AR-A0TQ-01	2991	Alive	4.22302	7.91462	3.30968	2.09059	Tumor	BRCA	-2.30612	high
TCGA-AR-A1AM-01	2991	Alive	4.37153	7.76324	3.6908	3.18458	Tumor	BRCA	-1.56842	high
TCGA-AR-A24Z-01	3001	Alive	4.69934	6.62585	3.57674	2.20057	Tumor	BRCA	-1.30731	high
TCGA-AR-A24X-01	3004	Alive	4.07642	6.50786	2.04083	1.55876	Tumor	BRCA	-2.0306	high
TCGA-AR-A0TW-01	3009	Alive	3.80377	7.80296	2.79639	3.16373	Tumor	BRCA	-1.92438	high
TCGA-A2-A0CV-01	3011	Alive	4.64039	7.59172	2.91027	1.66607	Tumor	BRCA	-2.33287	high
TCGA-A2-A0CL-01	3015	Alive	4.41692	8.92155	4.57937	2.53747	Tumor	BRCA	-2.36704	high
TCGA-A2-A0ST-01	3017	Alive	4.15435	9.61219	5.20916	3.37974	Tumor	BRCA	-2.28253	high
TCGA-AR-A1AQ-01	3021	Alive	4.83449	8.49297	4.70606	2.23831	Tumor	BRCA	-2.13971	high
TCGA-AC-A2BM-01	3022	Alive	4.16367	6.84865	3.00212	2.82046	Tumor	BRCA	-1.38504	high
TCGA-AR-A251-01	3030	Alive	4.49621	6.72368	2.51846	2.17818	Tumor	BRCA	-1.67414	high
TCGA-AR-A24N-01	3035	Alive	3.88035	6.58988	2.45877	4.10626	Tumor	BRCA	-0.793504	high
TCGA-B6-A0RS-01	3063	Dead	5.58498	7.56591	4.25935	2.60383	Tumor	BRCA	-1.36676	high
TCGA-B6-A1KF-01	3088	Alive	5.27671	6.77464	2.98396	4.2997	Tumor	BRCA	-0.43408	high
TCGA-GM-A2DN-01	3091	Alive	4.49445	8.46995	4.03036	2.81193	Tumor	BRCA	-2.07746	high
TCGA-A2-A0EM-01	3094	Alive	4.4524	6.55901	2.80513	2.61197	Tumor	BRCA	-1.30245	high
TCGA-A2-A04W-01	3102	Alive	5.03436	6.53753	3.70272	3.54049	Tumor	BRCA	-0.519449	high
TCGA-AO-A12A-01	3112	Alive	4.34274	7.5663	3.72324	2.18262	Tumor	BRCA	-1.92436	high
TCGA-E2-A1LI-01	3121	Alive	3.99147	8.11202	3.32035	1.2905	Tumor	BRCA	-2.85043	low
TCGA-B6-A0RP-01	3126	Dead	4.48565	7.0045	2.73899	3.55181	Tumor	BRCA	-1.13699	high
TCGA-AR-A24U-01	3128	Alive	4.33452	7.66093	3.91025	1.1627	Tumor	BRCA	-2.42715	high
TCGA-B6-A40B-01	3152	Alive	5.12679	6.76047	3.91097	2.27439	Tumor	BRCA	-1.19596	high
TCGA-AR-A1AK-01	3159	Alive	4.30027	8.42405	4.60327	3.67642	Tumor	BRCA	-1.52969	high
TCGA-AR-A24Q-01	3172	Alive	4.58604	7.0144	2.24733	2.45387	Tumor	BRCA	-1.77147	high
TCGA-AR-A24T-01	3202	Alive	5.27463	7.27742	3.24049	0.540623	Tumor	BRCA	-2.48301	low
TCGA-AR-A24V-01	3203	Alive	4.91422	7.40307	3.23248	1.72795	Tumor	BRCA	-2.05856	high
TCGA-A2-A25E-01	3204	Alive	4.34085	6.14719	2.2633	2.20898	Tumor	BRCA	-1.3944	high
TCGA-GM-A2DM-01	3226	Alive	3.72946	7.06994	2.7822	2.53091	Tumor	BRCA	-1.79249	high
TCGA-E2-A1LH-01	3247	Alive	3.70324	8.29628	4.2147	2.79913	Tumor	BRCA	-2.0742	high
TCGA-AO-A128-01	3248	Alive	4.15499	8.92238	5.95495	3.05441	Tumor	BRCA	-1.83034	high
TCGA-Z7-A8R6-01	3256	Alive	4.82411	6.7469	3.07092	2.74213	Tumor	BRCA	-1.22376	high
TCGA-AR-A0U4-01	3261	Alive	4.80794	7.46944	4.36422	1.47016	Tumor	BRCA	-1.96512	high
TCGA-AR-A0TZ-01	3262	Dead	4.67281	6.37105	1.84696	1.16517	Tumor	BRCA	-2.07464	high
TCGA-A2-A25A-01	3276	Alive	4.88511	8.32562	3.81814	1.07935	Tumor	BRCA	-2.80013	low
TCGA-A2-A0CW-01	3283	Alive	4.86752	7.7536	4.27959	1.30459	Tumor	BRCA	-2.22965	high
TCGA-A2-A0CR-01	3283	Alive	4.8457	9.27678	5.25525	4.06145	Tumor	BRCA	-1.61293	high
TCGA-AO-A129-01	3286	Alive	5.09739	7.86884	3.76119	2.44488	Tumor	BRCA	-1.83972	high
TCGA-Z7-A8R5-01	3287	Alive	4.26148	7.9109	3.97238	2.51365	Tumor	BRCA	-1.9319	high
TCGA-AR-A1AI-01	3296	Alive	3.84804	7.55098	4.25988	1.14376	Tumor	BRCA	-2.37064	high
TCGA-AO-A126-01	3307	Alive	4.46522	7.41579	2.87919	3.34606	Tumor	BRCA	-1.45857	high
TCGA-AR-A0TT-01	3316	Alive	4.26937	8.58131	4.23265	2.44492	Tumor	BRCA	-2.31311	high
TCGA-GI-A2C9-01	3342	Alive	4.48342	8.00695	3.08744	3.55586	Tumor	BRCA	-1.66831	high
TCGA-GM-A3NW-01	3361	Alive	3.30472	6.79399	3.26095	3.92085	Tumor	BRCA	-0.915735	high
TCGA-BH-A42U-01	3364	Alive	4.236	8.76014	3.88447	3.37037	Tumor	BRCA	-2.07118	high
TCGA-A8-A08T-01	3409	Dead	4.19814	6.45106	2.46788	3.32279	Tumor	BRCA	-1.02373	high
TCGA-AR-A24R-01	3430	Alive	3.94763	7.12761	3.14123	0.867398	Tumor	BRCA	-2.4979	low
TCGA-AO-A125-01	3456	Alive	3.32329	6.14636	3.02167	4.28823	Tumor	BRCA	-0.395556	high
TCGA-B6-A0WY-01	3461	Dead	5.36006	8.07211	4.30639	1.6072	Tumor	BRCA	-2.18558	high
TCGA-BH-A1ES-01	3462	Dead	4.52969	6.1079	2.36627	1.84743	Tumor	BRCA	-1.48413	high
TCGA-BH-A1ES-06	3462	Dead	4.07543	7.37349	3.98553	4.45793	Tumor	BRCA	-0.699186	high
TCGA-BH-A1FC-01	3472	Dead	3.90018	8.11979	3.50192	1.88188	Tumor	BRCA	-2.54387	low
TCGA-AO-A124-01	3506	Alive	4.85355	6.92896	4.06498	1.40514	Tumor	BRCA	-1.72802	high
TCGA-GM-A2DL-01	3519	Alive	5.27768	7.29767	3.02682	3.07084	Tumor	BRCA	-1.3348	high
TCGA-A2-A0EP-01	3603	Alive	4.58395	8.79507	4.85317	3.58956	Tumor	BRCA	-1.6877	high
TCGA-AR-A24O-01	3607	Alive	4.73748	7.54553	3.79148	1.24295	Tumor	BRCA	-2.27386	high
TCGA-AR-A24M-01	3660	Alive	4.11788	6.78582	3.00873	1.16877	Tumor	BRCA	-2.14443	high
TCGA-BH-A1FB-01	3669	Dead	4.22711	8.26115	3.35853	1.65381	Tumor	BRCA	-2.71641	low
TCGA-A2-A04R-01	3709	Alive	4.585	5.59025	1.98017	2.94024	Tumor	BRCA	-0.725793	high
TCGA-AR-A1AH-01	3807	Alive	4.56005	6.13077	1.64827	3.94051	Tumor	BRCA	-0.665549	high
TCGA-B6-A0IM-01	3873	Dead	5.4447	6.63307	3.11524	4.46397	Tumor	BRCA	-0.205597	high
TCGA-B6-A0IP-01	3926	Dead	4.52237	7.13818	2.81945	3.49022	Tumor	BRCA	-1.22261	high
TCGA-B6-A0IB-01	3941	Dead	4.71938	5.80733	2.60845	3.53078	Tumor	BRCA	-0.398589	high
TCGA-B6-A0X0-01	3945	Dead	4.74984	6.38539	2.73894	4.24925	Tumor	BRCA	-0.373326	high
TCGA-AQ-A04L-01	3957	Alive	4.85937	6.16501	2.2445	1.39748	Tumor	BRCA	-1.70525	high
TCGA-BH-A209-01	3959	Dead	3.98947	8.09885	4.70908	1.49658	Tumor	BRCA	-2.40391	high
TCGA-3C-AALI-01	4005	Alive	4.97284	7.71925	3.62661	2.47272	Tumor	BRCA	-1.78957	high
TCGA-3C-AAAU-01	4047	Alive	5.06828	5.99707	2.17546	4.55008	Tumor	BRCA	-0.0701797	high
TCGA-AR-A0U3-01	4080	Alive	4.83922	6.89044	2.79353	0.930618	Tumor	BRCA	-2.24553	high
TCGA-A2-A0EN-01	4088	Alive	4.35042	8.49545	3.70172	2.03207	Tumor	BRCA	-2.57335	low
TCGA-A2-A0CK-01	4159	Alive	4.85488	7.67628	4.07938	4.10976	Tumor	BRCA	-0.889059	high
TCGA-B6-A1KN-01	4233	Alive	4.59119	6.77022	3.35654	0.94788	Tumor	BRCA	-2.07006	high
TCGA-B6-A0RQ-01	4267	Dead	3.96829	7.65257	2.41641	2.32483	Tumor	BRCA	-2.29696	high
TCGA-AR-A0TP-01	4275	Alive	5.42088	6.34304	1.03227	3.94303	Tumor	BRCA	-0.79065	high
TCGA-B6-A0IQ-01	4285	Alive	4.4085	6.96391	3.3995	1.44252	Tumor	BRCA	-1.97493	high
TCGA-A2-A04N-01	4354	Alive	4.62361	6.89454	2.26892	2.09952	Tumor	BRCA	-1.85529	high
TCGA-B6-A0I2-01	4361	Alive	3.8818	8.90981	4.86716	1.99704	Tumor	BRCA	-2.64492	low
TCGA-B6-A0IG-01	4456	Dead	4.98536	7.83214	4.37851	1.01112	Tumor	BRCA	-2.37323	high
TCGA-AR-A24H-01	4894	Alive	3.666	6.96414	2.76554	0.896441	Tumor	BRCA	-2.526	low
TCGA-B6-A0RO-01	4929	Alive	4.69971	7.71256	2.96486	5.03047	Tumor	BRCA	-0.771114	high
TCGA-B6-A0IO-01	5042	Alive	5.11148	8.05783	2.57511	1.06138	Tumor	BRCA	-2.90707	low
TCGA-AR-A2LE-01	5062	Alive	4.06168	6.86051	2.78605	3.46092	Tumor	BRCA	-1.15677	high
TCGA-B6-A0RV-01	5156	Alive	4.59751	7.75347	4.50826	1.57147	Tumor	BRCA	-2.09445	high
TCGA-B6-A2IU-01	5176	Alive	4.06909	6.60002	2.46205	4.70244	Tumor	BRCA	-0.479198	high
TCGA-B6-A0WT-01	5739	Alive	4.63673	6.81205	2.57853	2.3268	Tumor	BRCA	-1.61734	high
TCGA-B6-A0WZ-01	6292	Alive	4.59392	6.67966	3.38948	1.88349	Tumor	BRCA	-1.55732	high
TCGA-B6-A0RH-01	6456	Dead	5.15978	8.13741	5.25067	5.01206	Tumor	BRCA	-0.39923	high
TCGA-GM-A2DA-01	6593	Dead	4.44827	7.84203	3.03714	2.04859	Tumor	BRCA	-2.30754	high
TCGA-B6-A0IJ-01	7106	Alive	4.16103	7.8454	3.93264	3.20365	Tumor	BRCA	-1.58873	high
TCGA-B6-A0RI-01	7126	Alive	5.13482	6.43354	2.93758	1.56421	Tumor	BRCA	-1.57154	high
TCGA-B6-A0X1-01	7455	Dead	5.41781	8.17096	3.92253	3.97759	Tumor	BRCA	-1.19422	high
TCGA-B6-A0RE-01	7777	Alive	4.83902	6.90858	2.7009	1.33095	Tumor	BRCA	-2.08759	high
TCGA-B6-A0RN-01	8008	Alive	4.53225	6.53585	1.71757	2.91678	Tumor	BRCA	-1.39395	high
TCGA-B6-A0IA-01	8391	Alive	3.22202	6.12601	3.47286	5.60646	Tumor	BRCA	0.340857	high
TCGA-B6-A0I5-01	8556	Alive	4.18485	6.79985	3.38164	4.48251	Tumor	BRCA	-0.461773	high
TCGA-B6-A0RU-01	8605	Alive	4.72214	7.32735	2.18307	1.02179	Tumor	BRCA	-2.64186	low
TCGA-EK-A2RO-01	2	Alive	4.44166	7.86564	3.95462	2.56537	Tumor	CESC	-1.85103	high
TCGA-EK-A3GJ-01	3	Alive	4.88828	9.6673	2.69417	2.56833	Tumor	CESC	-3.18858	low
TCGA-EK-A2R9-01	4	Alive	4.50335	8.35492	4.8613	3.41423	Tumor	CESC	-1.51286	high
TCGA-ZJ-AAXU-01	5	Alive	3.9268	8.47035	3.18129	2.98032	Tumor	CESC	-2.30737	high
TCGA-LP-A5U2-01	9	Alive	2.37493	7.34758	2.5442	1.53486	Tumor	CESC	-2.74379	low
TCGA-EK-A2RB-01	9	Alive	1.70264	8.37771	3.98939	3.38862	Tumor	CESC	-2.25826	high
TCGA-EA-A97N-01	11	Alive	4.45014	7.99689	3.3955	3.47166	Tumor	CESC	-1.63304	high
TCGA-EK-A2PK-01	12	Alive	3.7424	8.76562	4.23726	5.13014	Tumor	CESC	-1.23402	high
TCGA-EK-A2PL-01	13	Alive	2.90232	7.48432	2.72605	6.36498	Tumor	CESC	-0.37383	high
TCGA-EK-A2RK-01	13	Alive	3.49716	9.02444	4.4503	6.88735	Tumor	CESC	-0.543701	high
TCGA-C5-A1MJ-01	14	Dead	4.62979	7.60602	3.77073	2.24088	Tumor	CESC	-1.85749	high
TCGA-EK-A3GK-01	15	Alive	4.18004	7.55981	4.21805	2.57896	Tumor	CESC	-1.63866	high
TCGA-EK-A2PM-01	18	Alive	3.75509	6.15246	1.37629	5.51254	Tumor	CESC	-0.137526	high
TCGA-ZJ-AAX4-01	21	Alive	3.02749	8.59277	4.0105	2.16926	Tumor	CESC	-2.73085	low
TCGA-LP-A5U3-01	25	Alive	4.03398	8.53079	3.1572	4.33553	Tumor	CESC	-1.68178	high
TCGA-EK-A2R7-01	27	Alive	3.02125	7.79135	3.82335	5.54444	Tumor	CESC	-0.666233	high
TCGA-LP-A4AW-01	27	Alive	4.49493	7.87845	3.60589	4.43897	Tumor	CESC	-1.03688	high
TCGA-EK-A3GN-01	27	Alive	4.0492	6.57224	2.2642	2.15665	Tumor	CESC	-1.73402	high
TCGA-FU-A770-01	34	Alive	3.62171	7.76212	4.95246	2.11367	Tumor	CESC	-1.90737	high
TCGA-DG-A2KH-01	34	Alive	4.68624	7.71534	5.32692	3.20777	Tumor	CESC	-1.07038	high
TCGA-ZJ-AAXA-01	43	Alive	2.36205	7.55559	2.32948	0.58767	Tumor	CESC	-3.38084	low
TCGA-EK-A2R8-01	44	Alive	5.4758	7.54102	2.78278	2.70202	Tumor	CESC	-1.68558	high
TCGA-FU-A3TX-01	45	Alive	3.56831	6.48179	5.60655	4.73695	Tumor	CESC	0.289714	high
TCGA-EK-A2PG-01	46	Alive	3.50061	6.94381	1.37934	4.40181	Tumor	CESC	-1.20296	high
TCGA-EK-A2RM-01	50	Alive	5.22419	7.87875	4.14551	4.25446	Tumor	CESC	-0.861714	high
TCGA-VS-A9UJ-01	52	Dead	5.10993	5.89319	1.73255	5.1168	Tumor	CESC	0.164531	high
TCGA-EK-A2RJ-01	53	Alive	3.58109	8.39671	2.59286	3.02178	Tumor	CESC	-2.44856	low
TCGA-EK-A2RE-01	57	Alive	4.41964	7.46219	1.00329	2.36437	Tumor	CESC	-2.42511	high
TCGA-EK-A2RN-01	71	Alive	1.6702	6.43986	3.10792	1.9888	Tumor	CESC	-1.95573	high
TCGA-C5-A1MK-01	74	Dead	3.20693	7.72956	3.5767	1.35381	Tumor	CESC	-2.66312	low
TCGA-C5-A7X8-01	83	Alive	4.74693	7.48651	3.99651	2.1699	Tumor	CESC	-1.74138	high
TCGA-PN-A8MA-01	90	Alive	4.00544	8.69725	2.51986	1.63066	Tumor	CESC	-3.24177	low
TCGA-JW-A5VH-01	100	Dead	4.59156	5.7839	2.29445	1.45644	Tumor	CESC	-1.47811	high
TCGA-VS-A9UV-01	104	Dead	1.91257	7.0403	3.62187	3.54354	Tumor	CESC	-1.41139	high
TCGA-C5-A1MP-01	109	Alive	3.21518	8.63479	3.61996	3.97135	Tumor	CESC	-1.95494	high
TCGA-ZX-AA5X-01	119	Alive	4.45977	8.36413	4.66895	2.34909	Tumor	CESC	-2.08391	high
TCGA-EK-A2RC-01	129	Alive	2.81589	8.39936	4.38582	4.20079	Tumor	CESC	-1.5844	high
TCGA-VS-A9V4-01	132	Dead	3.49121	7.00375	1.83989	0.960462	Tumor	CESC	-2.77793	low
TCGA-VS-A94Y-01	144	Dead	6.03181	8.22637	1.68577	2.32979	Tumor	CESC	-2.45478	low
TCGA-C5-A902-01	149	Alive	3.46702	8.43237	2.62795	6.56616	Tumor	CESC	-0.78412	high
TCGA-VS-A9V1-01	157	Dead	3.90752	7.54488	3.55439	2.71431	Tumor	CESC	-1.77628	high
TCGA-C5-A1BN-01	166	Dead	5.04733	8.09788	2.10052	3.65682	Tumor	CESC	-1.81582	high
TCGA-EK-A2IP-01	202	Alive	3.65923	7.60451	2.88451	3.99537	Tumor	CESC	-1.408	high
TCGA-EA-A50E-01	227	Dead	3.763	6.98801	3.08808	4.22625	Tumor	CESC	-0.848629	high
TCGA-EX-A1H6-01	241	Alive	3.31504	6.61498	5.51279	2.09215	Tumor	CESC	-1.12847	high
TCGA-DS-A7WI-01	252	Dead	3.64836	7.68897	2.93442	3.08744	Tumor	CESC	-1.8849	high
TCGA-JW-A852-01	252	Dead	4.83694	8.7714	5.86311	7.8763	Tumor	CESC	0.673999	high
TCGA-EX-A69M-01	253	Dead	3.60291	8.65736	4.18639	2.63147	Tumor	CESC	-2.40225	high
TCGA-C5-A8XI-01	254	Alive	4.15099	8.2325	4.50026	5.52281	Tumor	CESC	-0.578956	high
TCGA-MA-AA42-01	259	Alive	3.18758	9.14328	5.16563	3.6133	Tumor	CESC	-2.06664	high
TCGA-DS-A1O9-01	266	Dead	4.17403	8.63731	4.29556	2.85425	Tumor	CESC	-2.1533	high
TCGA-Q1-A6DT-01	275	Dead	5.40195	7.28113	1.67966	2.0168	Tumor	CESC	-2.13708	high
TCGA-MA-AA41-01	279	Alive	4.74903	8.05607	2.06603	4.2622	Tumor	CESC	-1.56225	high
TCGA-Q1-A73Q-01	284	Alive	3.81738	7.02086	2.33922	4.92512	Tumor	CESC	-0.707521	high
TCGA-C5-A7X3-01	284	Dead	5.72181	7.34601	2.95014	3.32355	Tumor	CESC	-1.18211	high
TCGA-HM-A6W2-06	287	Alive	4.61928	6.09447	2.48929	1.15421	Tumor	CESC	-1.76173	high
TCGA-HM-A6W2-01	287	Alive	4.07289	6.80961	2.80873	1.53883	Tumor	CESC	-2.03885	high
TCGA-VS-A8EB-01	305	Dead	4.25745	8.07181	1.74945	3.73507	Tumor	CESC	-1.9908	high
TCGA-FU-A5XV-01	321	Alive	3.02526	8.117	1.98262	4.61033	Tumor	CESC	-1.76461	high
TCGA-LP-A4AU-01	343	Alive	4.46276	7.78502	3.29519	2.97476	Tumor	CESC	-1.76278	high
TCGA-MA-AA43-01	346	Alive	6.26999	7.31452	1.88641	1.54368	Tumor	CESC	-2.17706	high
TCGA-C5-A0TN-01	348	Dead	4.80282	8.74393	2.05326	1.24573	Tumor	CESC	-3.4253	low
TCGA-VS-A8QC-01	350	Dead	3.41118	8.0005	2.25521	4.50993	Tumor	CESC	-1.60447	high
TCGA-UC-A7PD-01	355	Dead	4.77407	8.01387	2.48333	2.22728	Tumor	CESC	-2.40465	high
TCGA-EA-A44S-01	369	Alive	2.24926	8.11922	3.68085	2.87879	Tumor	CESC	-2.32003	high
TCGA-UC-A7PG-06	370	Dead	2.36064	8.33193	3.67651	2.66101	Tumor	CESC	-2.53652	low
TCGA-UC-A7PG-01	370	Dead	2.60981	7.54976	1.78026	2.5509	Tumor	CESC	-2.52623	low
TCGA-FU-A23K-01	372	Alive	3.56928	8.29129	3.70904	3.39172	Tumor	CESC	-1.93514	high
TCGA-DS-A1OC-01	376	Alive	4.38997	7.66073	2.58499	3.12739	Tumor	CESC	-1.80001	high
TCGA-LP-A4AX-01	380	Alive	5.13315	9.02532	3.83931	2.71334	Tumor	CESC	-2.39864	high
TCGA-EK-A2GZ-01	383	Alive	4.83342	7.45537	2.30099	3.4981	Tumor	CESC	-1.48521	high
TCGA-EA-A3QD-01	397	Alive	3.32199	9.03681	4.79825	3.45446	Tumor	CESC	-2.14278	high
TCGA-LP-A7HU-01	406	Alive	4.18043	8.02678	5.97354	3.0355	Tumor	CESC	-1.27798	high
TCGA-EA-A78R-01	410	Alive	4.32114	8.46341	4.91314	5.9701	Tumor	CESC	-0.375208	high
TCGA-C5-A7X5-01	414	Dead	6.03485	6.43999	1.42731	5.03836	Tumor	CESC	-0.118005	high
TCGA-FU-A40J-01	426	Alive	3.47188	8.24589	5.57411	2.5062	Tumor	CESC	-1.89244	high
TCGA-Q1-A73O-01	428	Alive	5.17992	8.63849	2.0985	4.59023	Tumor	CESC	-1.67847	high
TCGA-VS-A9UL-01	442	Dead	5.37672	5.66439	0.826765	3.15494	Tumor	CESC	-0.808091	high
TCGA-VS-A9UU-01	442	Alive	4.79756	7.36775	3.1442	4.50103	Tumor	CESC	-0.750615	high
TCGA-RA-A741-01	444	Alive	4.28278	9.32262	4.64986	4.50373	Tumor	CESC	-1.67911	high
TCGA-EX-A449-01	447	Alive	4.42564	7.89464	4.57172	6.30727	Tumor	CESC	0.0723626	high
TCGA-C5-A907-01	448	Alive	4.32428	8.35797	3.69063	2.83879	Tumor	CESC	-2.10943	high
TCGA-EA-A556-01	453	Alive	5.2889	7.57718	3.20423	2.31113	Tumor	CESC	-1.82575	high
TCGA-HM-A4S6-01	454	Alive	2.95726	7.82982	3.78333	3.19559	Tumor	CESC	-1.83686	high
TCGA-EX-A3L1-01	463	Alive	5.93273	7.88326	2.17211	2.01287	Tumor	CESC	-2.29388	high
TCGA-VS-AA62-01	469	Dead	4.54128	8.8165	3.11408	2.73943	Tumor	CESC	-2.54178	low
TCGA-C5-A7CL-01	471	Dead	4.40666	7.88827	2.70451	3.97028	Tumor	CESC	-1.50415	high
TCGA-EX-A8YF-01	473	Alive	3.59011	8.4212	4.31214	2.17217	Tumor	CESC	-2.44824	low
TCGA-Q1-A5R1-01	474	Alive	3.81091	8.36788	4.54317	4.26009	Tumor	CESC	-1.31842	high
TCGA-JW-A5VL-01	474	Alive	3.75306	8.90682	3.12262	3.55497	Tumor	CESC	-2.34689	high
TCGA-VS-A953-01	477	Dead	3.37255	7.5242	1.82787	1.14183	Tumor	CESC	-3.03632	low
TCGA-VS-A9UT-01	482	Alive	4.37069	8.6099	4.20224	2.72219	Tumor	CESC	-2.18702	high
TCGA-Q1-A73P-01	483	Alive	3.66956	8.55474	4.67571	4.35253	Tumor	CESC	-1.38241	high
TCGA-Q1-A5R3-01	485	Alive	4.55122	8.83512	5.20442	6.57297	Tumor	CESC	-0.202689	high
TCGA-FU-A3EO-01	490	Alive	3.86491	8.14448	5.126	3.14173	Tumor	CESC	-1.56412	high
TCGA-Q1-A6DV-01	491	Alive	3.88119	7.39276	3.66717	5.44254	Tumor	CESC	-0.352265	high
TCGA-FU-A3WB-01	491	Alive	4.60276	7.42704	4.44555	1.70156	Tumor	CESC	-1.84522	high
TCGA-DS-A7WF-01	492	Dead	4.87	8.54999	4.09777	3.90127	Tumor	CESC	-1.52051	high
TCGA-VS-A9V5-01	494	Dead	4.07588	7.69388	4.78068	3.35653	Tumor	CESC	-1.22979	high
TCGA-Q1-A5R2-01	499	Alive	4.01449	9.38475	4.81789	5.09802	Tumor	CESC	-1.43993	high
TCGA-VS-A94X-01	506	Dead	4.12169	7.76969	2.47536	2.86998	Tumor	CESC	-2.06583	high
TCGA-DS-A5RQ-01	512	Alive	3.31902	8.43466	4.78904	3.86839	Tumor	CESC	-1.5759	high
TCGA-C5-A901-01	518	Alive	3.11631	7.71049	1.98066	2.32202	Tumor	CESC	-2.59451	low
TCGA-C5-A7UC-01	523	Dead	4.90593	6.76194	0.90353	1.67358	Tumor	CESC	-2.26095	high
TCGA-MY-A913-01	524	Alive	4.49337	8.4933	3.48934	2.89209	Tumor	CESC	-2.1861	high
TCGA-DS-A7WH-01	533	Alive	4.15567	7.33873	3.49124	1.96031	Tumor	CESC	-1.98113	high
TCGA-2W-A8YY-01	533	Alive	4.90036	6.49017	2.52479	2.49821	Tumor	CESC	-1.30228	high
TCGA-Q1-A6DW-01	534	Alive	3.28426	7.74155	3.66783	2.9402	Tumor	CESC	-1.87405	high
TCGA-VS-A9V3-01	540	Alive	2.57952	7.7057	4.3561	3.30681	Tumor	CESC	-1.63499	high
TCGA-GH-A9DA-01	540	Alive	6.10442	7.73092	1.87934	2.48451	Tumor	CESC	-2.01462	high
TCGA-MA-AA3Y-01	542	Alive	5.19078	8.9288	2.87846	2.59254	Tumor	CESC	-2.62185	low
TCGA-4J-AA1J-01	542	Alive	4.73364	10.2788	2.87425	3.63361	Tumor	CESC	-3.03902	low
TCGA-C5-A3HF-01	543	Dead	4.03361	8.30657	4.91456	4.21981	Tumor	CESC	-1.16878	high
TCGA-C5-A3HE-01	548	Alive	3.92739	8.43552	4.35344	2.73063	Tumor	CESC	-2.11846	high
TCGA-JW-AAVH-01	552	Alive	2.46745	7.66656	3.93756	5.93686	Tumor	CESC	-0.473257	high
TCGA-VS-A9UY-01	555	Dead	2.99957	7.45487	2.81003	2.53646	Tumor	CESC	-2.15215	high
TCGA-VS-A9V2-01	555	Alive	2.96742	9.227	3.97529	5.93408	Tumor	CESC	-1.33734	high
TCGA-Q1-A73R-01	567	Alive	5.20769	7.88858	2.91072	4.3062	Tumor	CESC	-1.14827	high
TCGA-C5-A1BF-01	570	Dead	4.70159	7.67076	2.37875	2.82714	Tumor	CESC	-1.94431	high
TCGA-VS-A9V0-01	573	Alive	4.26679	6.68049	2.20535	0.448641	Tumor	CESC	-2.59436	low
TCGA-FU-A2QG-01	579	Alive	3.67834	8.09115	2.81114	4.46577	Tumor	CESC	-1.49719	high
TCGA-ZJ-A8QR-01	582	Dead	4.66931	7.91575	3.28796	1.51761	Tumor	CESC	-2.50613	low
TCGA-EK-A2PI-01	586	Alive	5.26656	7.92112	2.98876	5.51075	Tumor	CESC	-0.561394	high
TCGA-MA-AA3Z-01	595	Alive	3.23138	9.22074	3.03464	6.22959	Tumor	CESC	-1.37452	high
TCGA-R2-A69V-01	596	Alive	4.11095	9.55409	4.48843	4.47618	Tumor	CESC	-1.90559	high
TCGA-EX-A69L-01	602	Alive	4.76103	9.04725	3.58786	4.81253	Tumor	CESC	-1.53499	high
TCGA-C5-A1BQ-01	604	Dead	3.3176	7.88622	3.06392	5.46099	Tumor	CESC	-0.897157	high
TCGA-MU-A8JM-01	607	Alive	3.1752	7.74429	2.76631	3.32065	Tumor	CESC	-1.93384	high
TCGA-VS-A8EJ-01	607	Dead	3.99652	8.67393	4.44045	4.31544	Tumor	CESC	-1.47226	high
TCGA-MA-AA3X-01	617	Alive	2.86534	8.14094	3.71138	1.50514	Tumor	CESC	-2.87297	low
TCGA-C5-A7CM-01	619	Alive	5.08845	6.35762	3.39595	2.04157	Tumor	CESC	-1.19212	high
TCGA-EX-A1H5-01	619	Alive	4.96719	7.27567	4.07453	4.69943	Tumor	CESC	-0.340371	high
TCGA-C5-A3HL-01	621	Alive	3.90355	8.02852	3.51079	4.23836	Tumor	CESC	-1.35559	high
TCGA-JW-A5VK-01	623	Alive	3.90579	6.95376	4.52011	6.44238	Tumor	CESC	0.610823	high
TCGA-HM-A3JK-01	632	Alive	4.85739	7.9999	4.25258	5.35226	Tumor	CESC	-0.450371	high
TCGA-C5-A8YT-01	633	Dead	5.25284	7.03275	4.08795	2.58064	Tumor	CESC	-1.15103	high
TCGA-MY-A5BF-01	634	Alive	3.59423	9.00811	3.42117	4.00831	Tumor	CESC	-2.14768	high
TCGA-JX-A5QV-01	636	Alive	3.37549	7.53336	4.02866	6.56781	Tumor	CESC	0.0974665	high
TCGA-C5-A1ML-01	636	Dead	3.89092	8.88175	3.47178	5.45223	Tumor	CESC	-1.3119	high
TCGA-C5-A8ZZ-01	636	Alive	4.53576	7.08058	2.77438	4.12353	Tumor	CESC	-0.892232	high
TCGA-FU-A3NI-01	638	Dead	3.38429	7.46079	2.15883	1.43712	Tumor	CESC	-2.77257	low
TCGA-JX-A3PZ-01	642	Dead	4.52041	9.21547	2.8763	2.64916	Tumor	CESC	-2.89305	low
TCGA-JW-A5VJ-01	652	Alive	2.89188	6.95203	3.01192	2.91088	Tumor	CESC	-1.63266	high
TCGA-HM-A3JJ-01	659	Dead	4.21739	8.96366	4.63821	3.88443	Tumor	CESC	-1.76917	high
TCGA-MA-AA3W-01	685	Alive	3.99769	9.11618	4.54296	5.64495	Tumor	CESC	-1.08258	high
TCGA-Q1-A73S-01	688	Alive	4.94933	5.4933	2.85368	4.31719	Tumor	CESC	0.273449	high
TCGA-DS-A3LQ-01	699	Alive	3.63768	6.92021	3.13497	2.29211	Tumor	CESC	-1.74478	high
TCGA-C5-A8YQ-01	715	Dead	2.23463	7.20456	2.09159	0.852489	Tumor	CESC	-3.11873	low
TCGA-BI-A20A-01	720	Alive	4.34876	8.66119	5.56533	5.31237	Tumor	CESC	-0.64769	high
TCGA-FU-A23L-01	725	Alive	4.83807	9.36221	4.17514	3.94066	Tumor	CESC	-1.98932	high
TCGA-VS-A8EI-01	729	Alive	4.62198	9.35854	3.34433	2.78301	Tumor	CESC	-2.78421	low
TCGA-EA-A6QX-01	730	Alive	2.52717	8.32067	5.21894	3.53435	Tumor	CESC	-1.70338	high
TCGA-VS-A9UD-01	739	Alive	3.68725	10.3234	5.08009	4.55328	Tumor	CESC	-2.27469	high
TCGA-JW-A5VI-01	747	Alive	2.80934	8.29187	2.18873	2.91493	Tumor	CESC	-2.67338	low
TCGA-EA-A411-01	747	Alive	3.74612	7.86165	3.50957	4.5234	Tumor	CESC	-1.14482	high
TCGA-EA-A4BA-01	755	Alive	4.92717	5.94037	2.87254	3.82565	Tumor	CESC	-0.237163	high
TCGA-EA-A3QE-01	761	Alive	3.19088	8.6214	4.17064	4.36926	Tumor	CESC	-1.62558	high
TCGA-HG-A2PA-01	773	Dead	3.67127	9.23074	3.55793	6.36414	Tumor	CESC	-1.10869	high
TCGA-EA-A5O9-01	788	Alive	3.31939	8.68492	3.57816	1.78033	Tumor	CESC	-3.0272	low
TCGA-EA-A43B-01	791	Alive	4.66412	9.03785	3.95902	3.09839	Tumor	CESC	-2.27723	high
TCGA-WL-A834-01	791	Alive	3.68299	6.71857	2.28585	5.79336	Tumor	CESC	-0.142384	high
TCGA-VS-A9UR-01	793	Alive	4.69359	8.11169	5.21641	3.02296	Tumor	CESC	-1.42908	high
TCGA-FU-A3TQ-01	795	Alive	4.2672	7.51356	4.08702	2.10792	Tumor	CESC	-1.85221	high
TCGA-EK-A2H1-01	799	Alive	5.43813	8.60599	3.57692	2.91276	Tumor	CESC	-2.05368	high
TCGA-EA-A410-01	803	Alive	4.56698	6.83388	3.1038	1.6371	Tumor	CESC	-1.84529	high
TCGA-EA-A5FO-01	815	Alive	4.34214	7.56202	4.96624	0.520036	Tumor	CESC	-2.4142	high
TCGA-VS-A9UC-01	825	Alive	3.43436	9.09359	3.14005	2.49997	Tumor	CESC	-3.02087	low
TCGA-EA-A5ZF-01	828	Alive	4.64286	6.70936	3.5901	1.69242	Tumor	CESC	-1.60924	high
TCGA-VS-A9UM-01	829	Dead	2.94734	8.34063	3.75746	3.21339	Tumor	CESC	-2.15145	high
TCGA-EA-A5ZE-01	829	Alive	3.99994	8.17873	4.82536	2.56321	Tumor	CESC	-1.91169	high
TCGA-VS-A8EK-01	829	Dead	3.52261	7.06402	2.2523	3.7463	Tumor	CESC	-1.37351	high
TCGA-EA-A5ZD-01	830	Alive	4.10521	9.0157	3.81729	3.61451	Tumor	CESC	-2.15184	high
TCGA-JW-A5VG-01	834	Alive	5.70538	8.50506	3.30807	3.3587	Tumor	CESC	-1.79533	high
TCGA-C5-A8YR-01	837	Dead	5.59552	7.24173	2.98741	4.10549	Tumor	CESC	-0.756778	high
TCGA-MU-A51Y-01	854	Alive	3.10655	9.18273	5.12765	4.64699	Tumor	CESC	-1.61956	high
TCGA-DS-A1OB-01	861	Dead	2.90935	8.24592	2.93976	4.7576	Tumor	CESC	-1.56012	high
TCGA-FU-A3YQ-01	861	Alive	4.04441	8.50709	4.08444	2.41707	Tumor	CESC	-2.35758	high
TCGA-JW-A69B-01	863	Alive	3.57639	7.34787	6.05761	1.45845	Tumor	CESC	-1.7035	high
TCGA-DS-A1OA-01	879	Dead	2.64324	8.75331	3.3851	4.14506	Tumor	CESC	-2.10554	high
TCGA-XS-A8TJ-01	890	Alive	2.69572	9.06208	4.67461	5.42148	Tumor	CESC	-1.35911	high
TCGA-IR-A3LK-01	908	Dead	2.95796	8.09432	2.964	1.8852	Tumor	CESC	-2.82836	low
TCGA-VS-A9UB-01	911	Alive	5.1071	8.99028	4.09249	3.21144	Tumor	CESC	-2.08107	high
TCGA-C5-A1M8-01	919	Alive	2.34993	6.92856	2.8471	1.58294	Tumor	CESC	-2.39272	high
TCGA-EA-A3HR-01	940	Alive	3.61128	7.53882	2.82709	2.11602	Tumor	CESC	-2.29078	high
TCGA-VS-A8QM-01	951	Dead	3.86631	8.8043	3.8288	4.16449	Tumor	CESC	-1.79825	high
TCGA-FU-A3HY-01	954	Alive	3.97089	6.98358	1.88795	3.66737	Tumor	CESC	-1.37	high
TCGA-EA-A3HT-01	954	Alive	3.92887	7.92316	3.75177	3.91109	Tumor	CESC	-1.38388	high
TCGA-C5-A1M6-01	955	Dead	4.71703	6.55825	4.82574	2.82792	Tumor	CESC	-0.656025	high
TCGA-EA-A3HS-01	959	Alive	2.90812	8.20244	3.23246	4.34412	Tumor	CESC	-1.66001	high
TCGA-EA-A439-01	965	Alive	3.93246	7.93542	3.65788	3.08574	Tumor	CESC	-1.80928	high
TCGA-VS-A8Q8-01	978	Dead	3.8171	8.47128	4.02537	4.92184	Tumor	CESC	-1.19073	high
TCGA-VS-A8EH-01	986	Alive	4.77109	7.30077	1.97689	5.7931	Tumor	CESC	-0.380733	high
TCGA-C5-A2M2-01	1011	Dead	3.21736	8.06286	4.80662	1.10223	Tumor	CESC	-2.6862	low
TCGA-EA-A3HU-01	1013	Alive	2.60905	9.36673	5.95866	3.86012	Tumor	CESC	-1.99644	high
TCGA-VS-A94Z-01	1015	Alive	3.24393	8.55051	4.73628	5.06387	Tumor	CESC	-1.10095	high
TCGA-C5-A1MQ-01	1031	Alive	4.52602	9.27495	4.57158	3.34806	Tumor	CESC	-2.17875	high
TCGA-MU-A5YI-01	1053	Alive	3.72453	8.77278	3.95387	2.81167	Tumor	CESC	-2.42204	high
TCGA-C5-A1M9-01	1065	Dead	3.99995	8.14674	2.62841	1.30687	Tumor	CESC	-3.03187	low
TCGA-MY-A5BE-01	1066	Alive	3.89791	9.45105	5.79291	3.21298	Tumor	CESC	-2.16645	high
TCGA-FU-A57G-01	1078	Alive	5.55738	7.35119	2.45209	1.0813	Tumor	CESC	-2.41139	high
TCGA-C5-A1MI-01	1083	Dead	4.78469	7.65446	2.41672	3.91364	Tumor	CESC	-1.38932	high
TCGA-VS-A8QA-01	1099	Alive	4.66758	8.83319	5.12638	1.95235	Tumor	CESC	-2.41376	high
TCGA-FU-A3HZ-01	1103	Alive	4.44075	6.18273	2.46151	1.3492	Tumor	CESC	-1.76176	high
TCGA-IR-A3LL-01	1106	Alive	3.62875	8.87523	4.84013	4.98752	Tumor	CESC	-1.24287	high
TCGA-C5-A1BI-01	1112	Alive	3.06207	7.97245	3.25399	3.66962	Tumor	CESC	-1.80833	high
TCGA-DS-A0VK-01	1118	Dead	4.42793	7.29291	3.37028	5.10161	Tumor	CESC	-0.428048	high
TCGA-EA-A3Y4-01	1122	Alive	4.13185	8.99737	3.72424	4.22293	Tumor	CESC	-1.86696	high
TCGA-EA-A3HQ-01	1136	Alive	2.44123	7.67415	3.61349	2.00756	Tumor	CESC	-2.4449	high
TCGA-C5-A2M1-01	1169	Alive	3.68993	8.17034	5.12751	4.45972	Tumor	CESC	-0.97972	high
TCGA-C5-A1MH-01	1186	Dead	4.99127	8.85094	4.24429	3.62711	Tumor	CESC	-1.7797	high
TCGA-EA-A1QS-01	1203	Alive	5.53924	7.35489	2.5555	1.20429	Tumor	CESC	-2.3327	high
TCGA-VS-A8QH-01	1210	Dead	2.9161	8.77504	4.85763	1.51037	Tumor	CESC	-2.97168	low
TCGA-VS-A950-01	1221	Alive	5.02749	7.3056	1.53962	2.09532	Tumor	CESC	-2.21643	high
TCGA-EA-A1QT-01	1243	Alive	3.83882	7.46313	3.96479	5.50933	Tumor	CESC	-0.298438	high
TCGA-VS-A94W-01	1243	Alive	4.02302	8.84254	4.44946	3.83874	Tumor	CESC	-1.79768	high
TCGA-C5-A1MN-01	1245	Dead	5.11474	8.07136	1.76553	2.95458	Tumor	CESC	-2.20582	high
TCGA-EK-A2RA-01	1246	Alive	2.54382	8.86369	4.27285	2.68809	Tumor	CESC	-2.67237	low
TCGA-VS-A9UQ-01	1263	Alive	4.3888	8.5239	4.41067	2.18301	Tumor	CESC	-2.33806	high
TCGA-VS-A9U6-01	1320	Alive	4.49697	8.10789	3.89654	5.46965	Tumor	CESC	-0.612944	high
TCGA-C5-A2LS-01	1345	Alive	4.3413	6.99266	4.65436	3.98446	Tumor	CESC	-0.479484	high
TCGA-JX-A3Q8-01	1357	Alive	3.85714	9.16028	5.03391	5.95201	Tumor	CESC	-0.867807	high
TCGA-DG-A2KL-01	1367	Alive	4.25368	8.04975	4.13443	2.47556	Tumor	CESC	-1.99751	high
TCGA-VS-A9UI-01	1372	Dead	3.08201	9.24223	2.8047	2.39928	Tumor	CESC	-3.30649	low
TCGA-VS-A8EG-01	1386	Alive	2.63524	7.25119	3.95105	4.32347	Tumor	CESC	-0.956642	high
TCGA-C5-A8XH-01	1394	Dead	4.59525	9.68616	2.98912	4.6101	Tumor	CESC	-2.2025	high
TCGA-C5-A1M7-01	1409	Alive	4.58333	8.16693	2.87074	3.1694	Tumor	CESC	-1.98716	high
TCGA-VS-A8EC-01	1415	Alive	4.07074	5.86927	1.40625	4.96643	Tumor	CESC	-0.160265	high
TCGA-VS-A9UH-01	1427	Alive	4.49323	10.1731	4.60972	4.40053	Tumor	CESC	-2.22486	high
TCGA-VS-A9UP-01	1444	Alive	4.85206	5.70111	2.18566	5.15702	Tumor	CESC	0.366625	high
TCGA-EK-A2RL-01	1453	Dead	3.7918	7.69113	4.51203	4.00252	Tumor	CESC	-1.03559	high
TCGA-VS-A9UO-01	1456	Alive	3.72665	8.42463	5.24113	1.98682	Tumor	CESC	-2.28707	high
TCGA-VS-A9U7-01	1472	Alive	2.74495	9.42114	4.33225	3.49559	Tumor	CESC	-2.57833	low
TCGA-BI-A0VR-01	1505	Alive	3.56337	8.90775	4.3062	3.56536	Tumor	CESC	-2.08694	high
TCGA-VS-A958-01	1525	Alive	2.1759	9.22731	3.93412	4.01699	Tumor	CESC	-2.40916	high
TCGA-VS-A9U5-01	1535	Alive	3.65875	7.94977	3.93175	4.94464	Tumor	CESC	-0.90972	high
TCGA-C5-A7XC-01	1551	Alive	3.12443	7.93577	3.45755	4.93192	Tumor	CESC	-1.11974	high
TCGA-VS-A959-01	1561	Alive	4.46262	8.09654	5.03433	2.9768	Tumor	CESC	-1.52813	high
TCGA-C5-A3HD-01	1582	Alive	5.31018	8.36114	1.89317	4.01248	Tumor	CESC	-1.81105	high
TCGA-C5-A1MF-01	1617	Alive	4.24222	7.42139	4.86569	5.09701	Tumor	CESC	-0.176888	high
TCGA-VS-A8Q9-01	1630	Alive	3.89948	7.04141	2.93729	2.62005	Tumor	CESC	-1.66351	high
TCGA-MY-A5BD-01	1667	Alive	4.05475	8.2225	4.1116	3.05885	Tumor	CESC	-1.86603	high
TCGA-VS-A957-01	1688	Alive	2.00077	7.56551	3.668	3.18729	Tumor	CESC	-1.87876	high
TCGA-DS-A0VL-01	1692	Dead	3.45383	8.67216	3.71447	5.11477	Tumor	CESC	-1.36385	high
TCGA-VS-A954-01	1714	Alive	3.09756	7.20177	2.68437	4.61058	Tumor	CESC	-1.01524	high
TCGA-BI-A0VS-01	1735	Alive	4.0662	7.46137	2.73915	2.04825	Tumor	CESC	-2.2149	high
TCGA-C5-A1ME-01	1756	Alive	4.9898	7.7348	4.36978	3.61772	Tumor	CESC	-1.06548	high
TCGA-VS-A952-01	1778	Alive	3.3007	7.977	4.36	1.4161	Tumor	CESC	-2.57715	low
TCGA-DR-A0ZM-01	1791	Alive	3.37094	9.00496	5.26883	4.81793	Tumor	CESC	-1.34573	high
TCGA-VS-A8QF-01	1800	Alive	3.7334	8.12058	3.35274	3.09042	Tumor	CESC	-2.03186	high
TCGA-EK-A2H0-01	1847	Alive	4.01569	7.95531	2.09508	2.78574	Tumor	CESC	-2.3329	high
TCGA-DG-A2KM-01	1946	Alive	2.82536	9.82157	5.14787	3.70514	Tumor	CESC	-2.51064	low
TCGA-VS-A8EL-01	1992	Alive	4.68836	8.47748	3.88641	3.37378	Tumor	CESC	-1.81311	high
TCGA-IR-A3LB-01	2032	Dead	4.0795	8.16032	4.76901	1.43023	Tumor	CESC	-2.44269	high
TCGA-VS-A9UZ-01	2044	Alive	3.2667	8.93701	4.79435	2.05925	Tumor	CESC	-2.76075	low
TCGA-C5-A1M5-01	2052	Dead	3.05937	8.8038	5.22263	3.61498	Tumor	CESC	-1.86568	high
TCGA-ZJ-A8QQ-01	2056	Alive	4.46792	8.53571	1.97646	2.67693	Tumor	CESC	-2.69034	low
TCGA-C5-A1BE-01	2094	Dead	4.1314	8.54829	4.25546	4.11821	Tumor	CESC	-1.51024	high
TCGA-UC-A7PI-01	2114	Alive	3.27965	7.87413	5.11428	1.5051	Tumor	CESC	-2.2902	high
TCGA-C5-A2LT-01	2226	Alive	4.63661	7.61453	2.05534	2.55861	Tumor	CESC	-2.12923	high
TCGA-C5-A2LV-01	2234	Alive	4.3672	8.46003	2.84197	2.07224	Tumor	CESC	-2.73972	low
TCGA-C5-A2LY-01	2383	Alive	3.35238	9.30986	3.98396	4.36518	Tumor	CESC	-2.06863	high
TCGA-IR-A3LH-01	2394	Alive	4.72418	9.61938	4.48876	3.73668	Tumor	CESC	-2.18943	high
TCGA-IR-A3LI-01	2493	Alive	3.76889	7.61448	4.41695	4.36636	Tumor	CESC	-0.841388	high
TCGA-DG-A2KK-01	2496	Alive	3.64704	7.88695	4.26302	2.716	Tumor	CESC	-1.85993	high
TCGA-C5-A1BM-01	2520	Dead	3.42089	8.80666	4.28154	4.63921	Tumor	CESC	-1.54178	high
TCGA-C5-A2LX-01	2526	Alive	3.98054	7.94272	5.02675	3.89283	Tumor	CESC	-1.08321	high
TCGA-DR-A0ZL-01	2669	Alive	4.424	7.11969	3.63073	4.45248	Tumor	CESC	-0.569236	high
TCGA-UC-A7PF-01	2859	Dead	3.75848	10.5247	5.27322	3.03341	Tumor	CESC	-3.06699	low
TCGA-C5-A7UI-01	2888	Dead	2.99569	9.76158	4.05104	5.76253	Tumor	CESC	-1.72555	high
TCGA-DG-A2KJ-01	2893	Alive	3.87446	9.23153	4.89818	5.13089	Tumor	CESC	-1.33532	high
TCGA-IR-A3LF-01	2949	Alive	3.74339	8.65596	4.43602	1.40754	Tumor	CESC	-2.9014	low
TCGA-C5-A8XK-01	3039	Alive	4.78483	7.43595	2.54956	1.49017	Tumor	CESC	-2.38333	high
TCGA-C5-A2LZ-01	3046	Dead	2.16655	8.1569	3.71861	4.74449	Tumor	CESC	-1.45492	high
TCGA-C5-A7CJ-01	3097	Dead	4.13056	8.14573	4.1119	4.06615	Tumor	CESC	-1.32224	high
TCGA-EK-A2IR-01	3442	Alive	5.66338	5.70913	4.24765	4.51464	Tumor	CESC	0.705163	high
TCGA-DS-A0VM-01	3589	Alive	5.21868	9.11471	3.973	6.24614	Tumor	CESC	-0.712708	high
TCGA-DS-A0VN-01	3609	Alive	4.45819	8.78654	3.60081	3.4799	Tumor	CESC	-2.06431	high
TCGA-DS-A1OD-01	3874	Alive	3.88976	8.89256	5.04614	2.97009	Tumor	CESC	-2.12275	high
TCGA-IR-A3LC-01	3935	Alive	3.49519	7.49392	3.2013	3.47584	Tumor	CESC	-1.54082	high
TCGA-C5-A7UH-01	3988	Alive	4.25584	6.67683	1.95829	3.36605	Tumor	CESC	-1.25657	high
TCGA-C5-A7CK-01	4086	Dead	3.87729	6.76067	2.60116	3.52274	Tumor	CESC	-1.14413	high
TCGA-IR-A3LA-01	4172	Alive	2.89445	6.9914	2.10613	4.79593	Tumor	CESC	-0.974944	high
TCGA-C5-A1BJ-01	4385	Alive	4.10674	7.95388	4.07958	4.15965	Tumor	CESC	-1.17135	high
TCGA-C5-A8XJ-01	4467	Alive	4.59151	7.69999	2.70328	3.94626	Tumor	CESC	-1.36649	high
TCGA-C5-A7CO-01	4482	Alive	3.90729	6.93237	5.40931	2.32198	Tumor	CESC	-1.13247	high
TCGA-IR-A3L7-01	4483	Alive	3.87873	7.57277	4.36113	2.86027	Tumor	CESC	-1.53121	high
TCGA-C5-A7CH-01	4694	Alive	4.54878	8.38651	1.69969	2.37624	Tumor	CESC	-2.79559	low
TCGA-C5-A7UE-01	4738	Alive	3.4655	7.739	3.66352	5.05745	Tumor	CESC	-0.826245	high
TCGA-C5-A905-01	4879	Alive	2.42899	6.78633	2.82385	5.36748	Tumor	CESC	-0.482909	high
TCGA-C5-A1BL-01	5271	Alive	3.80509	8.21258	3.90156	2.8031	Tumor	CESC	-2.07896	high
TCGA-C5-A1BK-01	5385	Alive	3.47466	9.50216	4.81998	5.23744	Tumor	CESC	-1.54247	high
TCGA-JX-A3Q0-01	6375	Alive	3.65825	8.82251	4.27267	2.02871	Tumor	CESC	-2.76182	low
TCGA-C5-A7CG-01	6408	Alive	3.07403	9.09873	4.66498	3.8604	Tumor	CESC	-2.06384	high
TCGA-W5-AA31-01	10	Alive	4.94076	7.04848	3.94123	0.687069	Tumor	CHOL	-2.16037	high
TCGA-WD-A7RX-01	21	Dead	4.17565	8.28394	4.48778	3.57757	Tumor	CHOL	-1.54143	high
TCGA-YR-A95A-01	26	Dead	4.34672	7.66974	1.99614	0.585653	Tumor	CHOL	-3.17552	low
TCGA-W5-AA2Q-01	50	Alive	4.59606	7.24628	4.11841	0.454248	Tumor	CHOL	-2.41276	high
TCGA-ZU-A8S4-01	98	Dead	4.46037	8.5636	4.50169	1.31002	Tumor	CHOL	-2.74567	low
TCGA-ZD-A8I3-01	169	Dead	4.80649	7.54557	4.67675	0.812031	Tumor	CHOL	-2.25119	high
TCGA-W5-AA39-01	170	Dead	2.79365	8.25146	3.9014	0.706996	Tumor	CHOL	-3.29001	low
TCGA-W5-AA2X-01	271	Dead	4.92293	5.87037	3.54745	0.645881	Tumor	CHOL	-1.55325	high
TCGA-3X-AAV9-01	339	Dead	5.1086	8.92415	4.17719	2.94	Tumor	CHOL	-2.14935	high
TCGA-ZH-A8Y1-01	385	Dead	4.94991	6.82836	5.28918	2.64921	Tumor	CHOL	-0.752717	high
TCGA-3X-AAVB-01	402	Alive	4.4075	8.02723	4.66097	1.42953	Tumor	CHOL	-2.32819	high
TCGA-4G-AAZT-01	420	Alive	4.72581	8.19389	5.68311	2.4539	Tumor	CHOL	-1.63238	high
TCGA-3X-AAVA-01	445	Dead	4.96156	7.41787	2.61369	0.55421	Tumor	CHOL	-2.77308	low
TCGA-ZH-A8Y6-01	519	Alive	4.28685	6.9643	1.5738	0.438212	Tumor	CHOL	-2.92538	low
TCGA-W5-AA34-01	555	Dead	5.08308	7.12766	4.64743	2.26148	Tumor	CHOL	-1.25616	high
TCGA-ZH-A8Y8-01	602	Alive	5.00873	7.28669	4.5664	0.893205	Tumor	CHOL	-2.04315	high
TCGA-W5-AA2U-01	627	Dead	4.70701	8.15282	5.03035	1.04935	Tumor	CHOL	-2.44331	high
TCGA-W5-AA2O-01	640	Dead	4.87262	6.69821	4.95905	1.50341	Tumor	CHOL	-1.31629	high
TCGA-3X-AAVE-01	650	Alive	4.64418	8.82774	5.64631	2.12532	Tumor	CHOL	-2.20445	high
TCGA-ZH-A8Y2-01	701	Dead	4.61455	7.39959	3.88097	0.584063	Tumor	CHOL	-2.49988	low
TCGA-3X-AAVC-01	709	Alive	3.72934	8.94483	4.03673	1.90799	Tumor	CHOL	-2.94002	low
TCGA-ZH-A8Y4-01	741	Dead	5.20701	7.97511	4.82513	3.58024	Tumor	CHOL	-1.08092	high
TCGA-W6-AA0S-01	808	Alive	4.62712	7.2708	3.91227	1.38548	Tumor	CHOL	-2.0265	high
TCGA-W5-AA2W-01	924	Dead	4.73998	8.32812	4.76716	1.37092	Tumor	CHOL	-2.4558	low
TCGA-W5-AA2H-01	1077	Alive	1.72385	9.90739	5.30505	4.48644	Tumor	CHOL	-2.34954	high
TCGA-W5-AA30-01	1153	Alive	4.99854	7.54956	5.15825	1.56867	Tumor	CHOL	-1.73851	high
TCGA-4G-AAZO-01	1177	Alive	5.03834	7.95377	5.30464	1.72424	Tumor	CHOL	-1.87019	high
TCGA-W5-AA2T-01	1220	Dead	5.53423	7.07008	3.08576	0.549615	Tumor	CHOL	-2.34186	high
TCGA-ZH-A8Y5-01	1229	Alive	4.8459	6.80777	4.04106	1.63092	Tumor	CHOL	-1.55233	high
TCGA-W5-AA36-01	1402	Dead	5.10846	8.12513	3.36729	1.26873	Tumor	CHOL	-2.65581	low
TCGA-W5-AA33-01	1449	Alive	4.25613	7.72448	3.51999	1.0689	Tumor	CHOL	-2.62098	low
TCGA-W5-AA38-01	1471	Alive	5.27204	9.01839	6.07787	0.703983	Tumor	CHOL	-2.7841	low
TCGA-W5-AA2R-01	1542	Alive	4.26955	8.80192	4.41418	2.17252	Tumor	CHOL	-2.5352	low
TCGA-W5-AA2Z-01	1614	Alive	4.43719	7.24178	5.19774	3.95822	Tumor	CHOL	-0.495335	high
TCGA-W5-AA2I-01	1939	Dead	4.57275	6.72551	4.02885	2.10115	Tumor	CHOL	-1.32857	high
TCGA-W5-AA2G-01	1976	Alive	4.96268	7.56811	2.56011	0.957548	Tumor	CHOL	-2.68537	low
TCGA-AA-3492-01	1	Dead	3.95797	8.68685	4.26881	0.857036	Tumor	COAD	-3.18645	low
TCGA-G4-6626-01	1	Dead	3.16336	7.67179	4.44718	0.889942	Tumor	COAD	-2.64452	low
TCGA-AA-3525-01	1	Alive	4.29996	8.89464	4.03861	2.65701	Tumor	COAD	-2.44668	low
TCGA-AY-6196-01	6	Alive	4.68631	8.96812	4.43143	2.39962	Tumor	COAD	-2.4494	low
TCGA-AM-5820-01	14	Alive	4.50275	7.01953	2.89064	0.297304	Tumor	COAD	-2.66558	low
TCGA-F4-6854-01	16	Alive	3.44411	7.32419	4.10809	1.53594	Tumor	COAD	-2.15295	high
TCGA-AA-A02O-01	28	Alive	4.58597	7.19989	6.51871	1.90856	Tumor	COAD	-1.10141	high
TCGA-AM-5821-01	28	Alive	4.94977	8.61863	5.04893	2.47347	Tumor	COAD	-1.99975	high
TCGA-AY-4071-01	29	Dead	3.85698	8.66209	5.56369	2.32315	Tumor	COAD	-2.16984	high
TCGA-AA-A00R-01	30	Alive	4.38225	8.53946	4.87285	6.05379	Tumor	COAD	-0.380837	high
TCGA-AA-3543-01	30	Alive	4.24991	8.39492	5.41782	2.16863	Tumor	COAD	-2.04391	high
TCGA-AA-3818-01	30	Dead	4.35767	7.71589	4.44395	1.26651	Tumor	COAD	-2.27645	high
TCGA-AA-3856-01	30	Alive	3.60095	8.51485	4.88468	2.43561	Tumor	COAD	-2.23762	high
TCGA-AA-A01V-01	31	Alive	4.71689	7.67302	5.03404	2.39293	Tumor	COAD	-1.50092	high
TCGA-AA-3514-01	31	Alive	5.2015	7.39728	4.05888	1.86227	Tumor	COAD	-1.73643	high
TCGA-AA-3496-01	31	Alive	4.27708	8.27218	5.57607	1.87109	Tumor	COAD	-2.06715	high
TCGA-AA-3494-01	31	Alive	3.81609	7.08232	3.20698	1.39877	Tumor	COAD	-2.22299	high
TCGA-AA-3518-01	31	Alive	4.07182	8.52139	4.56527	2.33499	Tumor	COAD	-2.28306	high
TCGA-AA-A01Q-01	31	Alive	3.99385	7.34497	5.63499	2.47861	Tumor	COAD	-1.24097	high
TCGA-AA-A01S-01	31	Alive	4.38471	6.93966	5.59025	0.699507	Tumor	COAD	-1.78396	high
TCGA-AA-3821-01	31	Alive	4.22215	8.52312	4.33122	1.35862	Tumor	COAD	-2.78216	low
TCGA-AZ-4323-01	43	Dead	4.52338	8.23739	3.70197	3.62687	Tumor	COAD	-1.61871	high
TCGA-F4-6704-01	47	Alive	4.59116	8.57229	4.40146	1.83927	Tumor	COAD	-2.49834	low
TCGA-5M-AAT4-01	49	Dead	3.59518	7.24464	3.71066	0.413173	Tumor	COAD	-2.71194	low
TCGA-AZ-6608-01	59	Dead	3.68241	7.52633	4.34266	0.660368	Tumor	COAD	-2.59672	low
TCGA-AA-3666-01	61	Dead	3.58375	8.00344	3.55412	1.42995	Tumor	COAD	-2.73302	low
TCGA-AA-3952-01	61	Dead	4.68768	7.60512	4.06602	0.860467	Tumor	COAD	-2.43567	high
TCGA-CK-6748-01	61	Alive	4.65623	7.45988	4.89296	1.19592	Tumor	COAD	-1.98857	high
TCGA-AA-A02H-01	61	Dead	4.35859	7.70171	3.89394	1.14367	Tumor	COAD	-2.46106	low
TCGA-AA-3966-01	61	Alive	3.85637	8.51473	4.64175	3.24961	Tumor	COAD	-1.86084	high
TCGA-AA-3930-01	61	Dead	3.72512	7.97413	3.25909	1.6128	Tumor	COAD	-2.67404	low
TCGA-AA-A02E-01	90	Dead	4.59279	7.57371	4.47139	1.2213	Tumor	COAD	-2.16128	high
TCGA-AZ-6607-01	97	Dead	5.05702	7.93878	3.59268	1.17595	Tumor	COAD	-2.53946	low
TCGA-AA-A00N-01	122	Dead	4.40672	8.00436	5.06994	1.95635	Tumor	COAD	-1.96165	high
TCGA-D5-6537-01	146	Dead	4.21829	6.99653	4.71819	0.878197	Tumor	COAD	-1.97695	high
TCGA-4N-A93T-01	146	Alive	2.99008	8.0177	5.53082	0.897998	Tumor	COAD	-2.61994	low
TCGA-AA-A02J-01	153	Dead	4.31721	6.90904	3.3254	0.526106	Tumor	COAD	-2.41485	high
TCGA-CM-5862-01	153	Dead	3.50944	7.11661	2.15404	0.676229	Tumor	COAD	-2.90353	low
TCGA-AA-3696-01	153	Dead	4.43921	6.50652	3.89712	0.817827	Tumor	COAD	-1.86485	high
TCGA-AA-3488-01	153	Dead	4.86835	7.02553	3.89191	1.48549	Tumor	COAD	-1.78877	high
TCGA-AZ-4616-01	156	Dead	4.29524	8.29508	5.11654	2.28815	Tumor	COAD	-1.99065	high
TCGA-AZ-6605-01	159	Dead	4.64201	7.98563	5.04251	2.01338	Tumor	COAD	-1.88701	high
TCGA-AZ-4614-01	172	Dead	3.51396	7.23082	3.65998	2.37501	Tumor	COAD	-1.79039	high
TCGA-AD-6899-01	176	Dead	3.98764	8.67074	5.06341	1.53694	Tumor	COAD	-2.65082	low
TCGA-DM-A285-01	179	Dead	4.1385	7.12558	4.39063	0.774452	Tumor	COAD	-2.20084	high
TCGA-AA-3681-01	182	Alive	3.5658	7.83049	3.9737	2.10988	Tumor	COAD	-2.20107	high
TCGA-AA-3662-01	184	Alive	3.9963	8.17067	4.11319	1.25247	Tumor	COAD	-2.70984	low
TCGA-F4-6570-01	188	Dead	4.48812	8.95616	5.12404	2.30166	Tumor	COAD	-2.35518	high
TCGA-AZ-6599-01	206	Dead	3.95137	8.30146	4.87034	0.632656	Tumor	COAD	-2.91024	low
TCGA-AA-3663-01	212	Alive	4.07286	6.59071	4.51163	1.32168	Tumor	COAD	-1.59101	high
TCGA-AA-3511-01	212	Alive	3.97421	8.00014	4.82392	1.01088	Tumor	COAD	-2.55043	low
TCGA-AA-3489-01	214	Dead	4.42085	8.55236	4.7191	2.06876	Tumor	COAD	-2.32906	high
TCGA-DM-A1DA-01	228	Dead	4.36423	7.7763	4.10768	0.553731	Tumor	COAD	-2.73641	low
TCGA-D5-6898-01	229	Alive	3.83413	7.39913	2.83595	1.51581	Tumor	COAD	-2.44986	low
TCGA-DM-A280-01	236	Dead	4.35764	7.75977	4.97662	0.869672	Tumor	COAD	-2.36326	high
TCGA-AA-3989-01	242	Dead	4.69572	8.14249	5.45944	1.90473	Tumor	COAD	-1.92403	high
TCGA-AA-3980-01	242	Alive	3.64678	7.85075	4.51345	1.93456	Tumor	COAD	-2.15081	high
TCGA-CM-4750-01	244	Alive	4.79795	8.5109	4.92948	1.89286	Tumor	COAD	-2.2682	high
TCGA-G4-6295-01	254	Alive	2.64825	8.07975	3.42159	1.84573	Tumor	COAD	-2.78216	low
TCGA-A6-6141-01	255	Alive	4.32908	7.66468	5.62496	2.10829	Tumor	COAD	-1.55751	high
TCGA-QG-A5Z1-01	256	Dead	4.11543	6.74479	4.5384	0.595334	Tumor	COAD	-2.01984	high
TCGA-F4-6459-01	262	Dead	4.3274	7.30444	3.73972	1.36604	Tumor	COAD	-2.15291	high
TCGA-D5-6926-01	275	Alive	4.47461	8.14043	3.99296	1.44528	Tumor	COAD	-2.54189	low
TCGA-AA-3519-01	276	Alive	4.20108	7.91821	5.04883	1.51465	Tumor	COAD	-2.16248	high
TCGA-D5-6927-01	287	Alive	4.59863	7.80126	4.68637	2.14038	Tumor	COAD	-1.80749	high
TCGA-5M-AAT6-01	290	Dead	4.39029	8.23334	4.58099	2.69168	Tumor	COAD	-1.87317	high
TCGA-A6-A5ZU-01	293	Alive	4.11062	7.845	3.97326	1.05894	Tumor	COAD	-2.61537	low
TCGA-NH-A6GA-01	302	Dead	4.07106	7.50937	4.13096	1.04089	Tumor	COAD	-2.38558	high
TCGA-AA-3811-01	306	Dead	3.65266	8.26199	3.75686	1.84785	Tumor	COAD	-2.63013	low
TCGA-AA-3848-01	306	Dead	4.47148	7.59168	5.64061	1.87461	Tumor	COAD	-1.59494	high
TCGA-CM-6679-01	306	Alive	4.76055	8.07508	5.55144	1.66387	Tumor	COAD	-1.96366	high
TCGA-CA-6718-01	306	Dead	3.8791	8.70632	5.27745	2.47474	Tumor	COAD	-2.19056	high
TCGA-D5-6922-01	308	Alive	4.13449	7.875	4.4587	1.60479	Tumor	COAD	-2.24914	high
TCGA-D5-7000-01	312	Alive	4.4011	8.09622	4.53194	1.25963	Tumor	COAD	-2.4849	low
TCGA-AD-6964-01	331	Dead	4.6812	9.12012	5.76692	4.68496	Tumor	COAD	-1.12198	high
TCGA-NH-A50U-01	334	Dead	3.97802	7.80276	5.02946	0.706988	Tumor	COAD	-2.52332	low
TCGA-AA-A01D-01	334	Dead	4.23706	7.32108	3.56547	1.72557	Tumor	COAD	-2.04986	high
TCGA-CM-6172-01	335	Alive	3.949	7.80871	5.14869	0.897636	Tumor	COAD	-2.41168	high
TCGA-CM-6678-01	335	Alive	4.03659	7.20637	4.65789	0.824798	Tumor	COAD	-2.1795	high
TCGA-AA-3680-01	335	Dead	3.91073	7.80945	4.39269	1.32757	Tumor	COAD	-2.39811	high
TCGA-CM-6676-01	337	Alive	4.33923	6.62668	2.93532	1.24332	Tumor	COAD	-1.98858	high
TCGA-CM-6677-01	337	Alive	3.52607	7.96996	4.18869	2.18408	Tumor	COAD	-2.20606	high
TCGA-F4-6461-01	338	Dead	4.55379	8.45178	5.11486	0.70627	Tumor	COAD	-2.79904	low
TCGA-D5-6932-01	346	Alive	4.04052	8.35597	4.75438	1.88501	Tumor	COAD	-2.35603	high
TCGA-D5-6928-01	354	Alive	3.85662	9.40606	4.90697	3.5626	Tumor	COAD	-2.19553	high
TCGA-AZ-6606-01	357	Dead	3.90331	7.63712	4.96488	0.756764	Tumor	COAD	-2.42663	high
TCGA-T9-A92H-01	362	Alive	3.47525	8.42841	4.7786	0.83853	Tumor	COAD	-2.99828	low
TCGA-CM-6162-01	365	Alive	5.04218	8.62729	5.16944	1.45977	Tumor	COAD	-2.44466	high
TCGA-AA-A01G-01	365	Alive	3.98727	7.28479	4.41277	1.56486	Tumor	COAD	-1.94215	high
TCGA-D5-6931-01	365	Alive	4.6588	8.16427	4.50688	1.63486	Tumor	COAD	-2.30666	high
TCGA-CM-6680-01	366	Alive	4.09479	8.38186	5.18141	1.96515	Tumor	COAD	-2.21925	high
TCGA-AZ-6600-01	368	Dead	4.47526	8.4683	5.54468	1.64067	Tumor	COAD	-2.27041	high
TCGA-AD-5900-01	370	Alive	4.09831	8.64909	5.17653	1.87345	Tumor	COAD	-2.42853	high
TCGA-CA-6716-01	371	Alive	4.0422	6.94242	4.82802	0.69647	Tumor	COAD	-2.03556	high
TCGA-CA-5255-01	376	Alive	4.25894	7.2836	4.83412	0.634281	Tumor	COAD	-2.23513	high
TCGA-D5-6920-01	377	Alive	4.13295	7.8082	4.88674	2.0138	Tumor	COAD	-1.90744	high
TCGA-CA-5796-01	377	Alive	3.69514	8.15642	5.10732	0.631742	Tumor	COAD	-2.80947	low
TCGA-D5-6923-01	378	Alive	4.6651	7.26536	3.28244	1.38777	Tumor	COAD	-2.1694	high
TCGA-CA-5256-01	379	Alive	3.39285	7.15963	4.06636	0.774679	Tumor	COAD	-2.43573	high
TCGA-D5-6539-01	380	Alive	3.41618	7.66755	5.08501	1.20838	Tumor	COAD	-2.28751	high
TCGA-CA-6715-01	383	Alive	4.57126	7.13999	4.48709	0.371153	Tumor	COAD	-2.30125	high
TCGA-CA-5797-01	383	Alive	4.31561	8.17038	3.85503	0.948276	Tumor	COAD	-2.86099	low
TCGA-DM-A1D8-01	383	Dead	3.50394	8.00172	3.8817	0.987853	Tumor	COAD	-2.87801	low
TCGA-4T-AA8H-01	385	Alive	3.33528	7.19227	4.75618	0.371046	Tumor	COAD	-2.49078	low
TCGA-CA-5254-01	386	Alive	3.87309	7.17397	5.4497	0.550746	Tumor	COAD	-2.1265	high
TCGA-CA-6717-01	388	Alive	4.12849	7.75283	4.18071	2.09522	Tumor	COAD	-2.00794	high
TCGA-NH-A6GC-01	389	Alive	3.61816	8.20662	4.50761	1.33747	Tumor	COAD	-2.66298	low
TCGA-CM-6674-01	394	Alive	4.48534	8.67686	5.70086	1.70949	Tumor	COAD	-2.32599	high
TCGA-AA-3939-01	395	Alive	3.91895	7.18549	3.69925	1.4061	Tumor	COAD	-2.14401	high
TCGA-CM-6168-01	395	Alive	4.55312	7.87018	4.00117	1.67499	Tumor	COAD	-2.24898	high
TCGA-AA-3542-01	395	Alive	3.54733	6.70021	2.27877	1.68405	Tumor	COAD	-2.12643	high
[truncated: 6,942 more rows]

## Sheet: S8
Table S8. Risk score and predicted chemotherapy drugs sensitivity and correlation in ccRCC patients.
Drug	Correlation Coefficient	p value (correlation)	Low risk group	High risk group	p value (sensitivity)
KIN001-102	0.4069	2.14e-22	4.278 ± 0.815	3.424 ± 1.167	6.98e-17
ZSTK474	0.3746	5.78e-19	2.401 ± 0.636	2.8 ± 0.814	1.26e-14
Ispinesib Mesylate	0.3488	1.71e-16	-2.175 ± 0.573	-2.544 ± 0.844	1.96E-14
Ruxolitinib	0.3364	2.36e-15	0.367 ± 1.137	1.143 ± 1.638	4.74e-12
QL-XII-47	0.3246	2.25e-14	-2.256 ± 0.853	-1.678 ± 1.287	8.78E-11
FR-180204	0.3234	2.86e-14	2.516 ± 0.9	3.061 ± 1.378	7.91e-09
BX-912	0.3131	1.97e-13	3.868 ± 0.427	4.114 ± 0.572	8.07e-09
CAL-101	0.2918	1.16e-11	0.757 ± 1.263	1.333 ± 1.833	1.07e-08
BMS345541	0.2861	2.29e-11	1.66 ± 1.47	0.819 ± 1.866	2.05e-08
GSK1070916	0.2855	2.53e-11	4.892 ± 0.261	4.988 ± 0.389	3.31e-08
DMOG	0.2838	3.33e-11	2.146 ± 0.866	1.749 ± 0.974	3.52e-08
Genentech Cpd 10	0.2744	1.55e-10	1.532 ± 0.985	2.067 ± 1.306	7.92e-08
Z-LLNle-CHO	0.2714	2.47e-10	5.348 ± 1.751	6.34 ± 2.674	9.46e-08
XMD14-99	0.2652	2.13e-09	3.405 ± 1.81	4.256 ± 2.23	1.47e-07
AKT inhibitor VIII	0.2617	1.1e-09	1.406 ± 0.649	1.717 ± 1.019	1.67e-07
Saracatinib	0.2566	1.94e-08	2.282 ± 0.269	2.367 ± 0.303	2.11e-07
Parthenolide	0.256	2.85e-09	2.309 ± 0.574	2.011 ± 0.862	4.57e-07
CMK	0.2555	2.76e-09	0.822 ± 0.562	0.516 ± 0.82	8.27e-07
Thapsigargin	0.2505	5.74e-09	2.612 ± 0.863	2.971 ± 1.367	8.81e-07
XL-184	0.25	6.12e-09	-5.281 ± 2.721	-4.426 ± 5.388	8.89E-07
Tipifarnib	0.248	8.2e-09	2.154 ± 0.212	2.049 ± 0.306	9.42e-07
NPK76-II-72-1	0.2422	1.84e-08	4.773 ± 0.691	4.514 ± 1.004	1.06e-06
FMK	0.2407	2.26e-08	0.212 ± 1.019	0.5 ± 1.929	1.17e-06
Rapamycin	0.238	3.28e-08	2.886 ± 0.812	3.244 ± 1.272	2.43e-06
QS11	0.233	6.47e-08	2.088 ± 1.016	2.423 ± 1.404	2.81e-06
VX-11e	0.2303	9.21e-08	1.739 ± 1.114	1.353 ± 1.406	3.16e-06
NSC-87877	0.2257	3.05e-07	1.081 ± 1.859	1.699 ± 2.885	3.32e-06
GSK1904529A	0.2216	2.84e-07	2.024 ± 1.598	2.707 ± 2.32	3.85e-06
AS601245	0.21	1.18e-06	3.487 ± 1.629	4.384 ± 2.042	4.4e-06
Lapatinib	0.205	2.13e-06	2.498 ± 0.198	2.397 ± 0.301	5.18e-06
Pazopanib	0.2047	2.19e-06	2.189 ± 1.109	2.594 ± 1.547	7.15e-06
Obatoclax Mesylate	0.2039	2.43e-06	-0.618 ± 0.775	-0.994 ± 1.002	8.39E-06
WZ-1-84	0.2002	3.87e-06	2.219 ± 0.274	2.316 ± 0.294	8.82e-06
Cyclopamine	0.1958	6.11e-06	1.204 ± 2.077	2.196 ± 2.435	8.94e-06
GSK-650394	0.1872	1.56e-05	-3.319 ± 1.258	-3.813 ± 1.46	1.02E-05
Bryostatin 1	0.1838	3e-05	4.292 ± 1.267	3.766 ± 1.491	1.15e-05
Bleomycin	0.181	3.03e-05	-1.856 ± 6.356	-3.727 ± 7.112	1.27E-05
IPA-3	0.1787	3.77e-05	5.145 ± 0.652	4.93 ± 0.818	2.02e-05
S-Trityl-L-cysteine	0.1726	6.92e-05	4.629 ± 0.81	4.952 ± 1.171	2.29e-05
Gemcitabine	0.1559	0.00033304	-2.535 ± 0.811	-2.831 ± 0.991	3.13E-05
Shikonin	0.1546	0.000372947	-2.775 ± 1.403	-2.46 ± 1.852	5.09E-05
TL-2-105	0.1334	0.00216519	2.6 ± 0.989	2.955 ± 1.279	6.49e-05
BI-2536	-0.165	0.000143938	2.682 ± 0.589	2.945 ± 0.952	7.05e-05
AUY922	-0.1751	5.39e-05	3.075 ± 0.731	3.369 ± 1.126	0.000100801
A-443654	-0.1868	1.62e-05	4.107 ± 1.524	4.628 ± 1.999	0.000117945
GW-2580	-0.1883	1.69e-05	3.478 ± 0.917	3.797 ± 1.252	0.000124793
GNF-2	-0.2028	2.74e-06	-1.808 ± 1.69	-1.268 ± 2.72	0.000267294
WZ3105	-0.2098	1.52e-06	1.974 ± 0.308	2.079 ± 0.505	0.000289911
GSK429286A	-0.2254	1.96e-07	2.678 ± 1.052	3.053 ± 1.592	0.000293797
Mitomycin C	-0.2303	9.22e-08	4.249 ± 0.813	4.487 ± 1.168	0.000418638
Lisitinib	-0.2335	6.19e-08	1.327 ± 1.889	0.729 ± 2.248	0.000504206
FTI-277	-0.2339	5.7e-08	5.713 ± 0.984	5.478 ± 1.325	0.000939319
YM155	-0.2484	7.74e-09	2.261 ± 0.758	2.443 ± 0.896	0.00103845
LAQ824	-0.2487	7.38e-09	0.336 ± 2.76	0.689 ± 5.733	0.00122809
Tubastatin A	-0.2547	3.71e-09	0.058 ± 3.034	0.948 ± 5.092	0.00140435
Salubrinal	-0.2594	2.01e-09	-3.51 ± 1.342	-3.133 ± 1.851	0.001835317
Vinorelbine	-0.269	3.59e-10	2.895 ± 2.428	3.471 ± 3.745	0.00184699
JQ12	-0.2838	3.36e-11	-2.155 ± 0.494	-2.285 ± 0.671	0.002680391
BMS-754807	-0.2905	1.1e-11	-0.816 ± 0.273	-0.877 ± 0.397	0.00399143
MS-275	-0.3042	1.11e-12	-0.986 ± 2.49	-0.494 ± 4.186	0.005990372
OSU-03012	-0.3131	1.99e-13	-3.857 ± 3.235	-3.026 ± 5.238	0.006456757
CGP-60474	-0.3663	3.8e-18	-3.168 ± 0.51	-3.24 ± 0.656	0.007027842
Pyrimethamine	-0.4283	8.6e-25	3.987 ± 0.39	4.09 ± 0.529	0.00948757
